# Supplementary material for: Multiple pathways for glucose phosphate transport and utilization support growth of Cryptosporidium parvum
Source: Nat Commun. 2024 Jan 9;15:380. doi: 10.1038/s41467-024-44696-3 (PMC10774378; doi:10.1038/s41467-024-44696-3)
Supplement: Supplementary file 4 — Supplementary Data 1 [file 41467_2024_44696_MOESM4_ESM.xlsx]

## Sheet: Cp peptides
Supplementary Dataset 1 Summary of C. parvum proteins identified by LC-MS/MS analysis.
Gene name	Protein name	Total unique peptides						Fold change a	p value b
		Biotin			Vehicle
		Exp. 1	Exp. 2	Exp. 3	Exp. 1	Exp. 2	Exp. 3
cgd3_690	ABC transporter, ABCC9	34	38	40	0	0	0	37.3333	< 0.0001
cgd7_4510	ABC transporter, ABCC14	32	28	30	0	0	0	30	0.0013
cgd3_410	ABC transporter, ABCC2	25	23	19	0	0	0	22.3333	0.00091
cgd6_2080	Kem1p-like 5'-3' exonuclease	22	19	20	0	0	0	20.3333	0.00071
cgd2_20	Heat shock 70 (HSP70) protein	10	14	14	0	1	1	19	0.0026
cgd4_1370	ABC transporter, ABCC13	17	21	16	0	0	0	18	0.00037
cgd4_1390	ABC transporter, ABCC11	16	18	14	0	0	0	16	0.002
cgd2_70	ABC transporter, ABCC4, CpABC2	14	15	16	0	0	0	15	0.00019
cgd2_90	ABC transporter, ABCC5	10	17	9	0	0	0	12	0.0062
cgd8_3680	Acetyl-CoA carboxylase	4	11	9	0	0	2	12	0.028
cgd3_4140	P-type ATpase3	14	10	8	0	0	0	10.6667	0.0071
cgd1_700	ABC transporter,ABCC3, CpABC1	12	9	8	0	0	0	9.66667	0.0013
cgd2_2840	Pleckstrin homology (PH) domain containing protein	12	7	8	0	0	0	9	0.0063
cgd2_1520	Magnesium transporter	8	8	9	0	0	0	8.33333	0.00018
cgd2_3580	Uncharacterized protein	6	9	9	0	0	0	8	0.00077
cgd6_2580	Uncharacterized protein	5	9	8	0	0	0	7.33333	0.0087
cgd3_4070	Putative sugar transporter, CpGT1	9	6	5	0	0	0	6.66667	0.01
cgd3_3520	Putative sodium/calcium exchanger protein	5	6	8	0	0	0	6.33333	0.00063
cgd3_490	GDP-fucose transporter	5	7	4	0	0	0	5.33333	0.0079
cgd6_5410	Signal peptide plus thr stretch, charged repeats, likely mucin	2	0	3	0	0	1	5	0.2
cgd3_1260	RING domain protein	6	5	4	0	0	0	5	0.0075
cgd8_1520	COPII coat assembly protein, Sec16	4	5	6	0	0	0	5	< 0.0001
cgd2_3960	V-ATPase subunit H	2	7	5	0	0	0	4.66667	0.048
cgd5_1140	Cinnamyl-alcohol dehydrogenase-like nucleoside diphosphate sugar epimerase	6	3	4	0	0	0	4.33333	0.0044
cgd7_3250	Uncharacterized protein	5	4	4	0	0	0	4.33333	< 0.0001
cgd2_3240	ARF GAP-like zinc finger-containing protein	3	6	4	0	0	0	4.33333	0.018
cgd8_3000	SYG1/EXS domain containg protein	6	4	2	0	0	0	4	0.017
cgd2_4240	P-type ATpase3 cation transport ATpase	2	5	4	0	0	0	3.66667	0.017
cgd2_2680	Possible MgtA, cation transport Atpase	5	4	2	0	0	0	3.66667	0.029
cgd4_320	Rab11 (putative rhoptry proteins)	4	2	5	0	0	0	3.66667	0.011
cgd8_3310	Ribosome maturation protein Sdo1/SBDS	1	3	7	0	0	0	3.66667	0.059
cgd3_2090	40S ribosomal protein Sae	2	2	3	0	1	1	3.5	0.01
cgd5_3370	Uncharacterized protein	3	4	3	0	0	0	3.33333	< 0.0001
cgd2_2400	P-type phospholipid transporter	4	3	3	0	0	0	3.33333	0.0047
cgd8_2090	Cation-transporting ATpase 2 with 8 transmembrane domains	4	5	1	0	0	0	3.33333	0.057
cgd7_360	Heat shock protein, Hsp70	3	2	4	0	0	0	3	0.002
cgd3_510	Putative fucose translocatorw ith 8 transmembrane domains, within locus of 3 paralogous genes	8	6	4	4	2	0	3	0.1
cgd8_1380	Uncharacterized protein	4	2	3	0	0	0	3	0.0013
cgd3_3340	SECIS binding protein. pelota RNA binding domain containing protein	1	6	1	0	0	0	2.66667	0.21
cgd5_3850	Adapter-protein complex 1 gamma subunit	3	4	1	0	0	0	2.66667	0.046
cgd8_1270	Clathrin heavy chain	4	2	2	0	0	0	2.66667	0.037
cgd6_3990	Elongation factor 1-alpha	4	3	3	1	0	3	2.5	0.34
cgd1_3810	Uncharacterized protein	4	0	3	1	0	2	2.33333	0.39
cgd2_720	Uncharacterized protein	2	5	0	0	0	0	2.33333	0.19
cgd5_1710	CTP synthase	1	3	3	0	0	0	2.33333	0.017
cgd6_3790	Glyceraldehyde-3-phosphate dehydrogenase	3	6	9	0	3	5	2.25	0.17
cgd6_3190	60S ribosomal protein-like, putative	5	1	0	2	1	0	2	0.77
cgd6_830	PH domain-containing protein	2	3	1	0	0	0	2	0.031
cgd1_1730	Haloacid dehalogenase-like hydrolase	2	1	1	1	1	0	2	0.18
cgd6_130	Possible Na+/H+ and K+/H+ antiporter	3	2	1	0	0	0	2	0.047
cgd2_2660	UDP N-acetylglucosamine transporter-like nucleotide sugar transporter	5	0	1	0	0	0	2	0.28
cgd7_4660	Secreted mucin like glycoprotein, signal peptide, thr stretch	0	0	2	0	0	1	2	0.68
cgd7_4060	Signal recognition particle subunit SRP72	5	12	6	2	4	7	1.76923	0.22
cgd6_4190	60S ribosomal protein L10, alpha/beta hammerhead	4	3	3	4	1	1	1.66667	0.34
cgd2_250	Uncharacterized protein	3	0	2	0	0	0	1.66667	0.12
cgd2_3650	Uncharacterized protein	1	3	1	0	0	0	1.66667	0.12
cgd7_4520	ABC transporter, ABCC15	5	0	0	0	0	0	1.66667	0.37
cgd6_3900	Uncharacterized protein	2	2	1	0	0	0	1.66667	0.017
cgd6_5500	Uncharacterized protein	5	0	0	0	0	0	1.66667	0.37
cgd6_570	60S ribosomal protein L23 (Fragment)	3	1	2	3	0	1	1.5	0.74
cgd2_390	Uncharacterized protein	0	1	2	0	1	1	1.5	0.66
cgd2_280	Ribosomal protein L15	2	1	0	2	0	0	1.5	0.85
cgd7_2420	60S ribosomal protein L22	3	2	2	2	1	2	1.4	0.12
cgd7_4760	Ribosomal protein S4, putative (Fragment)	5	1	1	4	0	1	1.4	0.84
cgd6_4620	60S ribosomal protein L26 (Fragment)	6	5	7	4	3	6	1.38462	0.04
cgd7_2110	60S ribosomal proteins L8/L2	2	2	0	2	1	0	1.33333	0.88
cgd1_880	Eukaryotic initiation factor 4A (eIF4A)	1	1	2	0	0	0	1.33333	0.0028
cgd1_580	Dynamin-like protein	1	2	1	0	0	0	1.33333	0.018
cgd7_460	P-type cation-tranporting ATpase	4	0	0	0	0	0	1.33333	0.37
cgd6_140	Possible Na+/H+ and K+/H+ antiporter	1	2	1	0	0	0	1.33333	0.018
cgd8_80	Transmembrane amino acid transporter protein	2	2	0	0	0	0	1.33333	0.37
cgd7_4280	Signal peptide, large secreted protein	4	4	1	2	3	2	1.28571	0.61
cgd1_2270	40S ribosomal protein S26	3	5	6	3	4	4	1.27273	0.9
cgd4_4020	40S ribosomal protein S2/S5. DSRBD RNA binding domain	3	3	0	3	2	0	1.2	0.94
cgd1_1280	Domain KOG1676, K-homology type RNA binding proteins	1	2	3	0	2	3	1.2	0.84
cgd5_2780	40S ribosomal protein S10	3	2	2	3	1	2	1.16667	0.51
cgd8_400	60S ribosomal protein L9	9	8	7	6	7	8	1.14286	0.76
cgd6_3340	60S ribosomal protein L32	2	3	4	1	3	4	1.125	0.53
cgd6_2460	60s ribosomal protein L21	5	7	8	4	6	8	1.11111	0.92
cgd7_130	40S ribosomal protein S14 (Fragment)	4	9	8	3	8	8	1.10526	0.78
cgd8_3450	60S ribosomal protein L17	5	9	8	5	9	6	1.1	0.63
cgd8_650	60S ribosomal protein L23A (Fragment)	6	7	10	5	8	8	1.09524	0.66
cgd6_4630	40S ribosomal protein S8	8	12	15	7	12	13	1.09375	0.67
cgd2_2990	60S ribosomal protein L13	10	10	18	9	9	17	1.08571	0.85
cgd4_3160	40S ribosomal protein S3a	18	31	34	15	28	34	1.07792	0.8
cgd4_4040	Yer006wp-like. Yjeq GTpase (Fragment)	3	6	7	2	7	6	1.06667	0.69
cgd4_470	60S ribosomal protein L18 (Fragment)	5	5	9	5	5	8	1.05556	0.92
cgd6_1390	Ribosomal protein S23 (Fragment)	6	9	14	6	11	11	1.03571	0.58
cgd7_2250	40S ribosomal protein S3, KH domain	7	12	11	5	11	13	1.03448	0.99
cgd3_2440	Ribosomal protein S18A, rps18ap, HhH domain	6	12	13	7	12	12	1	0.76
cgd2_3000	40S ribosomal protein S16	7	8	6	7	8	6	1	0.93
cgd5_3160	Actin	2	7	7	2	7	7	1	0.65
cgd6_2170	60S ribosomal protein L11	4	9	8	4	7	10	1	0.59
cgd6_3180	40S ribosomal protein S15 (Fragment)	3	6	4	2	6	5	1	0.93
cgd5_3720	40S ribosomal protein S17	6	5	6	5	5	7	1	0.51
cgd8_4050	Ribosomal protein S29 (Fragment)	3	3	4	4	3	3	1	0.83
cgd3_830	60S ribosomal protein L35	3	3	3	3	3	3	1	0.52
cgd4_1230	60S ribosomal protein L28	4	3	3	4	3	3	1	0.83
cgd8_1840	40S ribosomal subunit protein S9, putative	2	4	5	3	3	5	1	0.95
cgd3_2250	60S ribosomal protein L37A (Fragment)	4	2	2	4	2	2	1	0.89
cgd3_3930	60S ribosomal protein L27A or L27a	2	1	1	2	1	1	1	0.91
cgd8_440	60S ribosomal protein L5 (Fragment)	1	1	1	0	1	2	1	0.87
cgd7_1880	60S ribosomal protein L44 (Fragment)	1	0	0	1	0	0	1	0.72
cgd4_3080	Ribosomal protein S27a, ubiquitin plus zincribbon, UB13p (Fragment)	0	2	2	0	2	2	1	0.8
cgd7_1460	40S ribosomal protein S27 (Fragment)	1	2	1	1	1	2	1	0.64
cgd6_3710	40S ribosomal protein S30 (Fragment)	2	0	0	2	0	0	1	0.93
cgd7_5060	Putative 40S ribosomal protein S20 (Fragment)	1	2	1	1	1	2	1	0.97
cgd2_1000	Bruno-like, RRM domain RNA binding protein	2	1	0	0	0	0	1	0.17
cgd5_3200	Putative acyl-CoA synthetase	2	1	0	0	0	0	1	0.037
cgd1_3370	CS domain-containing protein	0	2	1	0	0	0	1	0.018
cgd4_3340	Pleckstrin homology (PH) domain containing protein	2	0	1	0	0	0	1	0.19
cgd6_90	Mechanosensitive ion channel protein	1	2	0	0	0	0	1	0.19
cgd6_1510	Uncharacterized protein	3	0	0	0	0	0	1	0.37
cgd5_3500	Uncharacterized protein	0	2	1	0	0	0	1	0.17
cgd3_4020	eIF-3 p25/subunit 11 (Fragment)	3	0	0	0	0	0	1	0.37
cgd6_490	Zinc ZIP transporter protein	2	1	0	0	0	0	1	0.037
cgd7_4190	Cation-transporting P-type Atpase	1	2	0	0	0	0	1	0.15
cgd1_3050	Cation efflux protein	2	0	1	0	0	0	1	0.19
cgd2_4260	40S ribosomal protein S6 (Fragment)	11	8	8	8	7	13	0.964286	0.81
cgd5_3040	40S ribosomal protein S7 (Fragment)	7	6	9	7	6	10	0.956522	0.91
cgd1_850	40S ribosomal protein S19 (Fragment)	2	6	7	2	8	6	0.9375	0.96
cgd2_170	40s ribosomal protein s24 (Fragment)	5	8	13	5	9	14	0.928571	0.86
cgd2_1070	40S ribosomal protein S25	2	4	4	2	4	5	0.909091	0.74
cgd4_840	Putative 60S ribosomal protein L24	3	3	5	3	4	6	0.846154	0.76
cgd5_2210	40S ribosomal protein S13 (Fragment)	3	4	2	3	4	4	0.818182	0.29
cgd8_4360	40S ribosomal protein S15A (Fragment)	3	1	2	4	1	3	0.75	0.56
cgd5_970	60S ribosomal protein L13A (Fragment)	2	1	3	2	2	4	0.75	0.31
cgd3_3790	60S ribosomal protein L19 (Fragment)	3	2	0	3	3	1	0.714286	0.61
cgd1_3020	Fructose-bisphosphate aldolase	0	2	0	0	0	0	0.666667	0.37
cgd8_1670	Vacuolar proton pump subunit B	0	2	0	0	0	0	0.666667	0.37
cgd6_4320	40S ribosomal protein S5 (Fragment)	3	5	2	3	6	7	0.625	0.54
cgd1_1660	60S ribosomal protein L36	2	0	3	3	0	5	0.625	0.64
cgd8_430	60S ribosomal protein L7a (Fragment)	0	2	0	2	1	1	0.5	0.39
cgd8_4350	60S ribosomal protein L7	0	0	1	0	0	2	0.5	0.68
The criteria for inclusion are (i) 95% of peptide threshold, (ii) 99% of protein threshold, (iii) ≥ 2 peptides in the average of 3 replicates.
a, Fold change in average total unique peptide count in biton labeling samples relative to vehicle samples. For fold change calculations only, the mean total unique peptide count was adjusted to 1 for proteins with no peptides detected in vehicle samples.
b, Statistical significance was determined via unpaired Student’s t test, two tailed analysis performed at a significance level of P of ≤ 0.05.

## Sheet: Host peptides
Supplementary Dataset 1 Summary of host proteins identified by LC-MS/MS analysis.
Gene name	Protein name	Total unique peptides						Fold change a	p value b
		Biotin			Vehicle
		Exp. 1	Exp. 2	Exp. 3	Exp. 1	Exp. 2	Exp. 3
HS105_HUMAN	Cluster of Heat shock protein 105 kDa	5	1	3	0	0	1	9	0.17
DYHC1_HUMAN	Cluster of Cytoplasmic dynein 1 heavy chain 1	4	4	4	0	1	1	6	0.0016
HNRPK_HUMAN	Heterogeneous nuclear ribonucleoprotein K	8	4	5	7	3	5	5.66667	0.74
PUR2_HUMAN	Trifunctional purine biosynthetic protein adenosine-3	1	2	2	0	0	1	5	0.025
DHB11_HUMAN	Estradiol 17-beta-dehydrogenase 11	5	2	6	5	1	5	4.33333	0.85
CCAR2_HUMAN	Cell cycle and apoptosis regulator protein 2	4	1	8	4	4	5	4.33333	0.93
SCAM3_HUMAN	Secretory carrier-associated membrane protein 3	3	5	4	3	3	4	4	0.84
TCPH_HUMAN	T-complex protein 1 subunit eta	0	3	1	0	1	0	4	0.38
DSG2_HUMAN	Desmoglein-2	3	0	5	0	0	2	4	0.23
C9JX88_HUMAN	26S proteasome regulatory subunit 7	1	0	3	0	0	1	4	0.3
HAX1_HUMAN	HCLS1-associated protein X-1	2	1	1	0	0	1	4	0.042
SRPRA_HUMAN	Signal recognition particle receptor subunit alpha	2	1	1	1	0	0	4	0.2
A0A5F9ZHN9_HUMAN	Aldehyde dehydrogenase	4	0	0	1	0	0	4	0.53
SYMC_HUMAN	Methionine--tRNA ligase, cytoplasmic	1	1	2	1	0	0	4	0.16
RCN1_HUMAN	Reticulocalbin-1	2	1	1	1	0	0	4	0.2
F1T0I1_HUMAN	Protein transport protein sec16	3	1	3	2	0	0	3.5	0.26
EHD4_HUMAN	EH domain-containing protein 4	1	4	2	0	1	1	3.5	0.15
AGK_HUMAN	Acylglycerol kinase, mitochondrial	9	1	0	8	1	1	3.33333	0.88
YMEL1_HUMAN	ATP-dependent zinc metalloprotease YME1L1	3	3	4	3	2	4	3.33333	0.5
RM09_HUMAN	39S ribosomal protein L9, mitochondrial	4	2	3	2	4	3	3	0.45
GCN1_HUMAN	eIF-2-alpha kinase activator GCN1	6	4	5	1	1	3	3	0.028
A0A075B730_HUMAN	Epiplakin	3	1	2	0	1	1	3	0.22
RSRC1_HUMAN	Serine/Arginine-related protein 53	6	1	2	5	1	1	3	0.89
GNAI2_HUMAN	Cluster of Guanine nucleotide-binding protein G(i) subunit alpha-2	2	1	3	1	0	1	3	0.12
A0A0A0MRM8_HUMAN	Unconventional myosin-6	3	0	3	1	0	1	3	0.26
CTBP1_HUMAN	C-terminal-binding protein 1	3	0	0	1	0	0	3	0.4
RCN2_HUMAN	Reticulocalbin-2	4	1	1	2	0	0	3	0.44
A0A3B3IU45_HUMAN	DNA helicase	2	0	4	1	0	1	3	0.32
CEPT1_HUMAN	Choline/ethanolaminephosphotransferase 1	2	1	0	1	0	0	3	0.45
HP1B3_HUMAN	Cluster of Heterochromatin protein 1-binding protein 3	1	0	2	0	0	1	3	0.31
E9PCY5_HUMAN	Cluster of DNA topoisomerase 2 (Fragment)	3	0	0	1	0	0	3	0.59
LMF2_HUMAN	Lipase maturation factor 2	2	1	0	0	1	0	3	0.37
NOC4L_HUMAN	Nucleolar complex protein 4 homolog	0	1	2	0	0	1	3	0.55
PCID2_HUMAN	PCI domain-containing protein 2	1	2	0	1	0	0	3	0.45
NFXL1_HUMAN	NF-X1-type zinc finger protein NFXL1	0	1	2	0	0	1	3	0.34
A0A1W2PNX8_HUMAN	Protein unc-45 homolog A	0	1	2	0	0	1	3	0.34
NUBP2_HUMAN	Cytosolic Fe-S cluster assembly factor NUBP2	1	0	2	0	0	1	3	0.3
CLIC1_HUMAN	Chloride intracellular channel protein 1	0	0	3	0	0	1	3	0.51
SRP68_HUMAN	Signal recognition particle subunit SRP68	1	0	2	0	0	1	3	0.31
MIRO2_HUMAN	Mitochondrial Rho GTPase 2	6	2	3	3	0	1	2.75	0.25
F8VPD4_HUMAN	Aspartate carbamoyltransferase	6	4	6	1	2	3	2.66667	0.029
SFXN4_HUMAN	Sideroflexin-4	2	3	3	1	3	2	2.66667	0.9
THEM6_HUMAN	Protein THEM6	2	2	4	1	0	2	2.66667	0.083
DYN2_HUMAN	Dynamin-2	4	1	3	1	1	1	2.66667	0.19
ECT2_HUMAN	Protein ECT2	5	2	1	2	0	1	2.66667	0.54
AHNK_HUMAN	Neuroblast differentiation-associated protein AHNAK	8	1	12	4	1	3	2.625	0.26
VDAC1_HUMAN	Voltage-dependent anion-selective channel protein 1	3	1	1	0	1	1	2.5	0.31
TAF2_HUMAN	Cluster of Transcription initiation factor TFIID subunit 2	2	3	0	1	1	0	2.5	0.5
TIF1B_HUMAN	Transcription intermediary factor 1-beta	2	0	8	1	0	3	2.5	0.37
CAND1_HUMAN	Cullin-associated NEDD8-dissociated protein 1	5	0	0	2	0	0	2.5	0.65
SRPRB_HUMAN	Signal recognition particle receptor subunit beta	2	1	2	0	1	1	2.5	0.1
EIF3D_HUMAN	Eukaryotic translation initiation factor 3 subunit D	2	0	3	1	0	1	2.5	0.37
H0Y8C6_HUMAN	Importin-5 (Fragment)	2	2	1	0	1	1	2.5	0.11
SPTC1_HUMAN	Serine palmitoyltransferase 1	2	2	1	2	0	0	2.5	0.43
MYH9_HUMAN	Cluster of Myosin-9	5	0	12	1	0	6	2.42857	0.38
KI67_HUMAN	Proliferation marker protein Ki-67	9	0	15	4	0	6	2.4	0.36
RL27_HUMAN	60S ribosomal protein L27	5	1	1	5	2	1	2.33333	0.93
DSC1_HUMAN	Desmocollin-1	2	2	3	1	3	3	2.33333	0.42
TSP1_HUMAN	Thrombospondin-1	2	0	5	1	0	2	2.33333	0.43
GANAB_HUMAN	Neutral alpha-glucosidase AB	1	2	4	0	1	2	2.33333	0.2
A0A7I2V370_HUMAN	Catechol O-methyltransferase	2	1	4	3	0	0	2.33333	0.56
TCPB_HUMAN	T-complex protein 1 subunit beta	1	2	4	0	1	1	2.33333	0.1
ASPH_HUMAN	Aspartyl/asparaginyl beta-hydroxylase	3	3	3	1	2	1	2.25	0.019
DX39A_HUMAN	ATP-dependent RNA helicase DDX39A	5	1	3	4	0	0	2.25	0.57
FLNA_HUMAN	Cluster of Filamin-A	26	2	15	9	1	10	2.15	0.4
A0A6Q8PG52_HUMAN	Ras-related protein Rab-7a	3	1	2	0	0	0	2	0.03
SYDC_HUMAN	Cluster of Aspartate--tRNA ligase, cytoplasmic	3	2	5	2	1	2	2	0.15
PISD_HUMAN	Cluster of Phosphatidylserine decarboxylase proenzyme, mitochondrial	2	2	2	0	1	2	2	0.11
SQSTM_HUMAN	Sequestosome-1	1	2	5	0	1	3	2	0.54
DDX21_HUMAN	Cluster of Nucleolar RNA helicase 2	7	0	1	4	0	0	2	0.66
FEN1_HUMAN	Flap endonuclease 1	2	2	4	2	1	1	2	0.2
PTPM1_HUMAN	Phosphatidylglycerophosphatase and protein-tyrosine phosphatase 1	1	2	1	0	2	0	2	0.44
NOC2L_HUMAN	Nucleolar complex protein 2 homolog	1	1	2	0	1	1	2	0.16
VPS4A_HUMAN	Cluster of Vacuolar protein sorting-associated protein 4A	4	1	1	2	1	0	2	0.55
S10AA_HUMAN	Protein S100-A10	1	2	3	1	0	2	2	0.21
LAR4B_HUMAN	La-related protein 4B	1	1	2	1	0	1	2	0.27
METK2_HUMAN	S-adenosylmethionine synthase isoform type-2	3	1	2	2	1	0	2	0.47
A0A024RCG2_HUMAN	Solute carrier family 22 (Organic cation transporter), member 18, isoform CRA_a	2	1	1	1	1	0	2	0.37
AT5F1_HUMAN	ATP synthase F(0) complex subunit B1, mitochondrial	2	1	1	0	1	1	2	0.24
PML_HUMAN	Protein PML	5	0	1	3	0	0	2	0.71
ICAM1_HUMAN	Intercellular adhesion molecule 1	1	2	1	0	2	0	2	0.36
PRC2C_HUMAN	Protein PRRC2C	0	0	2	0	0	1	2	0.68
A0A3B3IRT8_HUMAN	Cluster of Signal sequence receptor subunit alpha	1	2	1	0	1	1	2	0.071
DYL1_HUMAN	Dynein light chain 1, cytoplasmic	1	2	1	1	0	1	2	0.12
NAT10_HUMAN	RNA cytidine acetyltransferase	0	0	2	0	0	1	2	1
A0A087WZ13_HUMAN	Ribonucleoprotein PTB-binding 1	2	0	0	1	0	0	2	0.73
A0A0B4J2A4_HUMAN	3-ketoacyl-CoA thiolase, mitochondrial	1	1	2	0	1	1	2	0.16
NDC1_HUMAN	Nucleoporin NDC1	1	1	2	0	0	2	2	0.65
GPAT4_HUMAN	Glycerol-3-phosphate acyltransferase 4	1	1	2	0	1	1	2	0.16
CBX5_HUMAN	Chromobox protein homolog 5	0	0	2	0	0	1	2	0.68
DCXR_HUMAN	L-xylulose reductase	0	0	2	0	0	1	2	0.68
UIF_HUMAN	UAP56-interacting factor	2	0	0	1	0	0	2	0.73
ERGI1_HUMAN	Endoplasmic reticulum-Golgi intermediate compartment protein 1	2	0	0	1	0	0	2	0.73
A0A0C4DG98_HUMAN	THO complex subunit 2	2	0	0	1	0	0	2	0.73
GPTC1_HUMAN	G patch domain-containing protein 1	2	0	0	1	0	0	2	0.73
GRWD1_HUMAN	Glutamate-rich WD repeat-containing protein 1	2	0	0	1	0	0	2	0.73
SYRM_HUMAN	Probable arginine--tRNA ligase, mitochondrial	2	0	0	1	0	0	2	0.73
ODPX_HUMAN	Pyruvate dehydrogenase protein X component, mitochondrial	0	0	2	0	0	1	2	0.68
PRP19_HUMAN	Pre-mRNA-processing factor 19	2	0	0	1	0	0	2	0.73
RFC1_HUMAN	Replication factor C subunit 1	2	0	0	1	0	0	2	0.73
C9JRZ6_HUMAN	MIC	3	4	2	3	1	1	1.8	0.35
A0A0U1RQF0_HUMAN	3-hydroxyacyl-[acyl-carrier-protein] dehydratase	9	4	3	7	0	2	1.77778	0.66
A0A0A0MTI1_HUMAN	Delta(24)-sterol reductase	4	6	4	4	3	1	1.75	0.33
A0A2R8Y7C0_HUMAN	Hemoglobin subunit alpha (Fragment)	2	2	3	2	1	1	1.75	0.21
K7ERI7_HUMAN	60S ribosomal protein L22	2	2	3	2	0	2	1.75	0.34
UT14A_HUMAN	U3 small nucleolar RNA-associated protein 14 homolog A	3	1	3	1	0	3	1.75	0.37
FXRD1_HUMAN	FAD-dependent oxidoreductase domain-containing protein 1	1	2	4	0	2	2	1.75	0.34
AT2A2_HUMAN	Cluster of Sarcoplasmic/endoplasmic reticulum calcium ATPase 2	11	12	13	6	6	9	1.71429	0.012
MYO1D_HUMAN	Unconventional myosin-Id	2	2	1	0	0	0	1.66667	0.047
SYEP_HUMAN	Bifunctional glutamate/proline--tRNA ligase	2	0	3	0	0	0	1.66667	0.12
B2R5W2_HUMAN	Cluster of Heterogeneous nuclear ribonucleoproteins C1/C2	6	0	4	2	0	4	1.66667	0.53
E9PLM6_HUMAN	Midkine	4	0	1	3	0	1	1.66667	0.82
B1AH87_HUMAN	Peripheral-type benzodiazepine receptor (Fragment)	2	2	1	1	1	1	1.66667	0.21
DDX47_HUMAN	Cluster of Probable ATP-dependent RNA helicase DDX47	2	1	2	0	1	2	1.66667	0.29
BORG5_HUMAN	Cdc42 effector protein 1	2	2	1	2	0	1	1.66667	0.34
TIM29_HUMAN	Mitochondrial import inner membrane translocase subunit Tim29	2	1	2	1	1	1	1.66667	0.2
NDUS3_HUMAN	NADH dehydrogenase [ubiquinone] iron-sulfur protein 3, mitochondrial	2	2	1	0	1	2	1.66667	0.11
TMED9_HUMAN	Transmembrane emp24 domain-containing protein 9	1	2	2	1	1	1	1.66667	0.36
NSUN5_HUMAN	28S rRNA (cytosine-C(5))-methyltransferase	1	2	2	0	1	2	1.66667	0.28
ROMO1_HUMAN	Reactive oxygen species modulator 1	1	2	2	1	1	1	1.66667	0.12
A0A087WVP1_HUMAN	Protocadherin Fat 1	2	0	3	0	0	0	1.66667	0.12
ARAF_HUMAN	Cluster of Serine/threonine-protein kinase A-Raf	2	2	1	1	1	1	1.66667	0.22
DNJB6_HUMAN	DnaJ homolog subfamily B member 6	3	1	1	3	0	0	1.66667	0.78
MAGD2_HUMAN	Melanoma-associated antigen D2	3	4	6	2	2	4	1.625	0.56
ERLN2_HUMAN	Erlin-2	6	5	2	5	2	1	1.625	0.58
EF2_HUMAN [2]	Cluster of Elongation factor 2	10	3	11	6	2	7	1.6	0.45
LAP2B_HUMAN	Lamina-associated polypeptide 2, isoforms beta/gamma	5	6	5	2	3	5	1.6	0.019
A0A0B4J1V9_HUMAN	Helicase, lymphoid-specific, isoform CRA_b	5	2	1	3	0	2	1.6	0.62
C9JZR2_HUMAN	Catenin delta-1	5	6	9	3	4	6	1.53846	0.14
PLEC_HUMAN	Plectin	57	6	66	41	7	38	1.5	0.62
COPA_HUMAN	Coatomer subunit alpha	8	3	7	3	2	7	1.5	0.33
IF4A3_HUMAN	Eukaryotic initiation factor 4A-III	3	2	7	2	1	5	1.5	0.33
DHCR7_HUMAN	Cluster of 7-dehydrocholesterol reductase	5	4	3	3	4	1	1.5	0.44
EI2BA_HUMAN	Cluster of Translation initiation factor eIF-2B subunit alpha	2	6	7	0	3	7	1.5	0.37
RAB1A_HUMAN	Cluster of Ras-related protein Rab-1A	2	2	5	1	1	4	1.5	0.71
NAMPT_HUMAN	Nicotinamide phosphoribosyltransferase	4	2	3	3	2	1	1.5	0.55
NOM1_HUMAN	Nucleolar MIF4G domain-containing protein 1	3	3	3	1	2	3	1.5	0.14
PPIA_HUMAN	Peptidyl-prolyl cis-trans isomerase A	3	1	5	4	0	2	1.5	0.67
IASPP_HUMAN	RelA-associated inhibitor	0	4	2	1	1	2	1.5	0.66
H3BS72_HUMAN	Very-long-chain (3R)-3-hydroxyacyl-CoA dehydratase	4	1	1	4	0	0	1.5	0.99
A0A3B3IRI2_HUMAN	Cluster of CTP synthase	3	1	2	2	1	1	1.5	0.58
A0A7I2V351_HUMAN	Importin subunit alpha-1	1	2	3	0	1	3	1.5	0.72
BUB3_HUMAN	Mitotic checkpoint protein BUB3	2	1	0	2	0	0	1.5	0.85
H7C1I0_HUMAN	Solute carrier family 35 member E1 (Fragment)	2	2	2	1	2	1	1.5	0.084
NOP58_HUMAN	Nucleolar protein 58	1	0	2	1	0	1	1.5	0.73
ECHD1_HUMAN	Cluster of Ethylmalonyl-CoA decarboxylase	3	0	0	1	0	1	1.5	0.75
DJC30_HUMAN	DnaJ homolog subfamily C member 30, mitochondrial	2	0	1	1	0	1	1.5	0.55
RHOF_HUMAN	Rho-related GTP-binding protein RhoF	2	0	1	1	0	1	1.5	0.69
A0A0G2JRA5_HUMAN	RNA-binding protein fox-1 homolog 2 (Fragment)	2	0	1	0	1	1	1.5	0.6
TOP1_HUMAN	DNA topoisomerase 1	2	0	1	1	0	1	1.5	0.69
CCNL1_HUMAN	Cyclin-L1	0	2	1	0	1	1	1.5	0.65
PRS4_HUMAN	26S proteasome regulatory subunit 4	2	0	1	1	0	1	1.5	0.69
RRP7A_HUMAN	Ribosomal RNA-processing protein 7 homolog A	3	0	0	2	0	0	1.5	0.86
A0A0B4J1R6_HUMAN	Transketolase	2	0	1	1	0	1	1.5	0.69
B4DXZ6_HUMAN	Cluster of Fragile X mental retardation syndrome-related protein 1	2	0	1	2	0	0	1.5	0.88
RT21_HUMAN	28S ribosomal protein S21, mitochondrial	0	1	2	0	1	1	1.5	0.66
RAP1B_HUMAN	Ras-related protein Rap-1b	0	1	2	1	0	1	1.5	0.78
HS90B_HUMAN	Cluster of Heat shock protein HSP 90-beta	21	12	19	15	9	11	1.48571	0.3
F5GY37_HUMAN	Prohibitin	8	8	6	7	4	4	1.46667	0.54
LMNB1_HUMAN	Cluster of Lamin-B1	2	5	6	1	2	6	1.44444	0.54
NUMA1_HUMAN	Nuclear mitotic apparatus protein 1	12	0	1	8	0	1	1.44444	0.86
XRN2_HUMAN	5'-3' exoribonuclease 2	3	3	4	2	2	3	1.42857	0.0097
A0A3B3ITX4_HUMAN	Uncharacterized protein	3	3	4	3	2	2	1.42857	0.35
CMC1_HUMAN	Calcium-binding mitochondrial carrier protein Aralar1	8	3	6	6	2	4	1.41667	0.83
SGPL1_HUMAN	Cluster of Sphingosine-1-phosphate lyase 1	1	7	6	2	3	5	1.4	0.45
SYYM_HUMAN	Tyrosine--tRNA ligase, mitochondrial	1	2	4	1	2	2	1.4	0.9
RTCB_HUMAN	RNA-splicing ligase RtcB homolog	1	3	3	1	1	3	1.4	0.46
PCAT1_HUMAN	Lysophosphatidylcholine acyltransferase 1	3	3	1	2	2	1	1.4	0.57
A0A7I2V2T3_HUMAN	Inosine-5'-monophosphate dehydrogenase 2	3	0	4	2	0	3	1.4	0.71
EBP2_HUMAN	Probable rRNA-processing protein EBP2	4	1	2	1	2	2	1.4	0.54
A0A087WUV8_HUMAN	Basigin	4	4	3	1	4	3	1.375	0.27
TM9S3_HUMAN	Transmembrane 9 superfamily member 3	4	3	4	3	2	3	1.375	0.12
ADAS_HUMAN	Alkyldihydroxyacetonephosphate synthase, peroxisomal	13	12	12	10	8	9	1.37037	0.24
PRKDC_HUMAN	DNA-dependent protein kinase catalytic subunit	37	26	28	25	24	18	1.35821	0.29
LBR_HUMAN	Delta(14)-sterol reductase LBR	10	17	11	8	13	7	1.35714	0.38
DJC11_HUMAN	DnaJ homolog subfamily C member 11	7	7	6	4	4	7	1.33333	0.028
A0A140T913_HUMAN	Cluster of HLA class I histocompatibility antigen, A alpha chain	9	5	6	7	4	4	1.33333	0.28
A0A6Q8PFJ0_HUMAN	Prelamin-A/C	14	2	8	11	1	6	1.33333	0.8
A0A0R4J2E8_HUMAN	Matrin-3	6	2	4	6	1	2	1.33333	0.68
NCLN_HUMAN	Cluster of Nicalin	5	6	5	3	5	4	1.33333	0.13
H7BXI1_HUMAN	Extended synaptotagmin-2	7	3	2	7	0	2	1.33333	0.83
RIOX1_HUMAN	Ribosomal oxygenase 1	3	2	7	3	2	4	1.33333	0.94
VDAC3_HUMAN	Voltage-dependent anion-selective channel protein 3	3	3	2	2	2	2	1.33333	0.34
RL35A_HUMAN	60S ribosomal protein L35a	1	1	2	1	1	1	1.33333	0.43
1433T_HUMAN	Cluster of 14-3-3 protein theta	3	3	2	2	2	2	1.33333	0.34
AK17A_HUMAN	A-kinase anchor protein 17A	0	3	1	0	3	1	1.33333	0.89
GMDS_HUMAN	GDP-mannose 4,6 dehydratase	2	2	0	2	0	1	1.33333	0.81
ELOV1_HUMAN	Elongation of very long chain fatty acids protein 1	1	2	1	1	1	1	1.33333	0.71
F6T1Q0_HUMAN	2',5'-phosphodiesterase 12	0	2	2	0	2	1	1.33333	0.47
DERL2_HUMAN	Derlin-2	1	2	1	1	1	1	1.33333	0.67
DPOD3_HUMAN	DNA polymerase delta subunit 3	2	1	1	2	0	1	1.33333	0.81
RM13_HUMAN	39S ribosomal protein L13, mitochondrial	2	1	1	1	1	1	1.33333	0.53
E7ENQ6_HUMAN	Cluster of Complex I-B16.6	2	1	1	1	0	2	1.33333	0.62
COX6C_HUMAN	Cytochrome c oxidase subunit 6C	0	2	2	0	0	2	1.33333	0.47
PARL_HUMAN	Cluster of Presenilins-associated rhomboid-like protein, mitochondrial	3	1	0	2	1	0	1.33333	0.85
LSG1_HUMAN	Large subunit GTPase 1 homolog	2	1	1	1	0	2	1.33333	0.62
PR38B_HUMAN	Pre-mRNA-splicing factor 38B	2	1	1	3	0	1	1.33333	0.88
UBP43_HUMAN	Ubiquitin carboxyl-terminal hydrolase 43	4	0	0	3	0	0	1.33333	0.92
SYVC_HUMAN	Valine--tRNA ligase	2	1	1	2	0	1	1.33333	0.81
A0A087WW65_HUMAN	ATP-binding cassette sub-family B member 7, mitochondrial	1	2	1	0	1	2	1.33333	0.53
MK67I_HUMAN	MKI67 FHA domain-interacting nucleolar phosphoprotein	2	0	2	1	0	2	1.33333	0.56
CALX_HUMAN	Cluster of Calnexin	3	0	1	0	0	1	1.33333	0.34
RAB20_HUMAN	Ras-related protein Rab-20	1	2	1	1	1	1	1.33333	0.5
FKBP8_HUMAN	Peptidyl-prolyl cis-trans isomerase FKBP8	3	0	1	1	1	1	1.33333	0.74
ALG5_HUMAN	Dolichyl-phosphate beta-glucosyltransferase	0	2	2	0	1	2	1.33333	0.7
B7Z6Z4_HUMAN	Cluster of Myosin light polypeptide 6	3	0	1	2	0	1	1.33333	0.84
B3KY94_HUMAN	CDP-diacylglycerol--inositol 3-phosphatidyltransferase	1	2	1	1	1	1	1.33333	0.5
S2533_HUMAN	Solute carrier family 25 member 33	2	1	1	2	0	1	1.33333	0.81
UMPS_HUMAN	Uridine 5'-monophosphate synthase	1	0	3	0	0	0	1.33333	0.17
F5H1S8_HUMAN	Malectin (Fragment)	3	1	0	0	0	0	1.33333	0.22
2ABA_HUMAN	Serine/threonine-protein phosphatase 2A 55 kDa regulatory subunit B alpha isoform	3	0	1	0	0	0	1.33333	0.24
PRR11_HUMAN	Cluster of Proline-rich protein 11	3	8	10	3	7	6	1.3125	0.78
KPYM_HUMAN	Cluster of Pyruvate kinase PKM	13	16	26	7	14	21	1.30952	0.41
AT1A1_HUMAN	Cluster of Sodium/potassium-transporting ATPase subunit alpha-1	9	10	7	6	8	6	1.3	0.29
B4DJV2_HUMAN	Citrate synthase	5	5	3	2	5	3	1.3	0.48
A0A286YF22_HUMAN	D-3-phosphoglycerate dehydrogenase	10	7	14	8	7	9	1.29167	0.23
TFP11_HUMAN	Tuftelin-interacting protein 11	10	5	3	7	4	3	1.28571	0.71
TACO1_HUMAN	Translational activator of cytochrome c oxidase 1	2	3	4	1	3	3	1.28571	0.49
HACL2_HUMAN	2-hydroxyacyl-CoA lyase 2	3	2	4	2	2	3	1.28571	0.31
LC7L3_HUMAN	Luc7-like protein 3	5	3	1	5	1	1	1.28571	0.96
TIM50_HUMAN	Mitochondrial import inner membrane translocase subunit TIM50	4	2	3	4	2	1	1.28571	0.79
RAB14_HUMAN	Ras-related protein Rab-14	0	3	6	0	2	5	1.28571	0.78
RM15_HUMAN	39S ribosomal protein L15, mitochondrial	1	4	4	1	3	3	1.28571	0.62
SYWC_HUMAN	Cluster of Tryptophan--tRNA ligase, cytoplasmic	1	4	4	0	2	5	1.28571	0.55
RPN1_HUMAN	Dolichyl-diphosphooligosaccharide--protein glycosyltransferase subunit 1	13	7	8	10	6	6	1.27273	0.54
EF1A1_HUMAN	Cluster of Elongation factor 1-alpha 1	9	12	21	7	10	16	1.27273	0.44
MIC60_HUMAN	Cluster of MIC	15	15	17	12	12	13	1.27027	0.034
IF4A1_HUMAN	Eukaryotic initiation factor 4A-I	6	5	9	5	4	7	1.25	0.03
DSRAD_HUMAN	Double-stranded RNA-specific adenosine deaminase	3	2	5	2	2	4	1.25	0.52
A0A087X2D5_HUMAN	39S ribosomal protein L45, mitochondrial	0	2	3	1	2	1	1.25	0.71
SSRD_HUMAN	Translocon-associated protein subunit delta	2	5	3	2	3	3	1.25	0.51
RT63_HUMAN	Ribosomal protein 63, mitochondrial	1	1	3	1	1	2	1.25	0.88
MRM2_HUMAN	rRNA methyltransferase 2, mitochondrial	0	2	3	0	2	2	1.25	0.8
RRAS2_HUMAN	Cluster of Ras-related protein R-Ras2	1	3	1	1	2	1	1.25	0.6
PR38A_HUMAN	Pre-mRNA-splicing factor 38A	2	2	1	1	2	1	1.25	0.61
ARL1_HUMAN	ADP-ribosylation factor-like protein 1	2	2	1	2	0	2	1.25	0.51
SNUT1_HUMAN	U4/U6.U5 tri-snRNP-associated protein 1	1	2	2	1	1	2	1.25	0.45
S2540_HUMAN	Solute carrier family 25 member 40	5	0	0	4	0	0	1.25	0.79
LGAT1_HUMAN	Acyl-CoA:lysophosphatidylglycerol acyltransferase 1	2	2	1	2	1	1	1.25	0.77
ZN281_HUMAN	Zinc finger protein 281	3	6	6	3	4	5	1.25	0.69
F120A_HUMAN	Constitutive coactivator of PPAR-gamma-like protein 1	9	9	8	6	6	9	1.2381	0.073
TCPA_HUMAN	Cluster of T-complex protein 1 subunit alpha	15	15	17	11	12	15	1.23684	0.078
STT3B_HUMAN	Dolichyl-diphosphooligosaccharide--protein glycosyltransferase subunit STT3B	5	6	10	3	5	9	1.23529	0.16
EMD_HUMAN	Emerin	9	6	6	8	4	5	1.23529	0.61
SCMC1_HUMAN	Calcium-binding mitochondrial carrier protein SCaMC-1	9	10	14	8	7	12	1.22222	0.26
PRP4B_HUMAN	Serine/threonine-protein kinase PRP4 homolog	6	8	8	7	4	7	1.22222	0.51
HNRPF_HUMAN	Heterogeneous nuclear ribonucleoprotein F	3	3	5	3	1	5	1.22222	0.8
FAF2_HUMAN	FAS-associated factor 2	5	3	3	2	3	4	1.22222	0.14
PHB_HUMAN	Prohibitin	5	4	2	3	1	5	1.22222	0.54
PFKAL_HUMAN	ATP-dependent 6-phosphofructokinase, liver type	4	7	6	4	5	5	1.21429	0.91
ACDSB_HUMAN	Short/branched chain specific acyl-CoA dehydrogenase, mitochondrial	5	5	7	4	4	6	1.21429	0.23
PCCB_HUMAN	Propionyl-CoA carboxylase beta chain, mitochondrial	11	13	11	13	7	9	1.2069	0.71
PCNA_HUMAN	Proliferating cell nuclear antigen	5	6	7	5	5	5	1.2	0.65
CLUS_HUMAN	Cluster of Clusterin	6	4	2	5	3	2	1.2	0.72
C9JA28_HUMAN	Signal sequence receptor subunit gamma	1	3	2	1	2	2	1.2	0.44
A0A494C028_HUMAN	Protein DEK	4	1	1	3	1	1	1.2	0.9
SRP14_HUMAN	Signal recognition particle 14 kDa protein	2	1	3	2	1	2	1.2	0.99
CENPV_HUMAN	Cluster of Centromere protein V	0	1	5	0	0	5	1.2	0.98
S35B2_HUMAN	Adenosine 3'-phospho 5'-phosphosulfate transporter 1	2	2	2	2	2	1	1.2	0.78
LENG8_HUMAN	Leukocyte receptor cluster member 8	2	2	2	2	0	3	1.2	0.55
DNJA2_HUMAN	DnaJ homolog subfamily A member 2	5	1	0	4	0	1	1.2	0.88
AKP8L_HUMAN	A-kinase anchor protein 8-like	2	1	3	2	1	2	1.2	0.81
MOT4_HUMAN	Monocarboxylate transporter 4	4	1	1	4	1	0	1.2	0.98
A0A7I2V2U6_HUMAN	Bifunctional methylenetetrahydrofolate dehydrogenase/cyclohydrolase, mitochondrial	2	2	2	1	3	1	1.2	0.48
SCD5_HUMAN	Stearoyl-CoA desaturase 5	1	2	3	0	2	3	1.2	0.7
ATPMK_HUMAN	ATP synthase membrane subunit K, mitochondrial	2	2	2	1	2	2	1.2	0.29
RS4X_HUMAN	40S ribosomal protein S4, X isoform	12	21	22	11	15	20	1.19565	0.49
CMC2_HUMAN	Calcium-binding mitochondrial carrier protein Aralar2	8	11	12	8	11	7	1.19231	0.5
A0A0G2JIW1_HUMAN	Cluster of Heat shock 70 kDa protein 1B	10	5	10	7	5	9	1.19048	0.7
A0A087WU53_HUMAN	Dolichyl-diphosphooligosaccharide--protein glycosyltransferase subunit MAGT1	3	5	5	2	4	5	1.18182	0.79
NOG2_HUMAN	Cluster of Nucleolar GTP-binding protein 2	10	10	13	8	7	13	1.17857	0.48
TCPG_HUMAN	T-complex protein 1 subunit gamma	5	7	8	5	6	6	1.17647	0.29
A0A3B3ITT5_HUMAN	60S ribosomal protein L29	2	6	6	1	7	4	1.16667	0.9
TCPE_HUMAN	T-complex protein 1 subunit epsilon	1	3	3	2	2	2	1.16667	0.68
RM16_HUMAN	39S ribosomal protein L16, mitochondrial	4	5	5	4	4	4	1.16667	0.29
G3XAN4_HUMAN	Translocating chain-associated membrane protein 1	1	3	3	2	2	2	1.16667	0.65
SCD_HUMAN	Stearoyl-CoA desaturase	2	2	3	2	2	2	1.16667	0.65
A0A6Q8PH91_HUMAN	ADP-ribose glycohydrolase MACROD1	2	2	3	0	4	2	1.16667	0.84
H1X_HUMAN	Histone H1.10	2	2	3	2	1	3	1.16667	0.18
MAIP1_HUMAN	m-AAA protease-interacting protein 1, mitochondrial	3	2	2	2	2	2	1.16667	0.31
MCU_HUMAN	Calcium uniporter protein, mitochondrial	2	3	2	1	1	4	1.16667	0.65
PLCC_HUMAN	1-acyl-sn-glycerol-3-phosphate acyltransferase gamma	4	3	0	3	1	2	1.16667	0.86
RM46_HUMAN	39S ribosomal protein L46, mitochondrial	1	3	3	0	3	3	1.16667	0.76
TADBP_HUMAN	Cluster of TAR DNA-binding protein 43	1	3	3	0	3	3	1.16667	0.76
MCCB_HUMAN	Methylcrotonoyl-CoA carboxylase beta chain, mitochondrial	12	16	21	12	12	18	1.16667	0.27
TECR_HUMAN	Very-long-chain enoyl-CoA reductase	12	12	12	11	11	9	1.16129	0.75
MYO1B_HUMAN	Cluster of Unconventional myosin-Ib	15	6	8	13	4	8	1.16	0.87
K1C18_HUMAN	Keratin, type I cytoskeletal 18	21	19	33	20	19	24	1.15873	0.49
FACR1_HUMAN	Fatty acyl-CoA reductase 1	9	7	6	9	6	4	1.15789	0.91
HNRPM_HUMAN	Cluster of Heterogeneous nuclear ribonucleoprotein M	15	20	32	12	17	29	1.15517	0.4
J3QQ67_HUMAN	60S ribosomal protein L18 (Fragment)	8	2	5	6	2	5	1.15385	0.95
MTCH2_HUMAN	Mitochondrial carrier homolog 2	6	5	4	4	4	5	1.15385	0.36
CH60_HUMAN	60 kDa heat shock protein, mitochondrial	16	19	26	14	18	21	1.15094	0.62
CDK1_HUMAN	Cluster of Cyclin-dependent kinase 1	9	8	7	6	7	8	1.14286	0.47
ABCF2_HUMAN	ATP-binding cassette sub-family F member 2	6	8	10	6	5	10	1.14286	0.6
RS29_HUMAN	40S ribosomal protein S29	1	3	4	1	3	3	1.14286	0.92
TMEDA_HUMAN	Transmembrane emp24 domain-containing protein 10	5	5	6	4	5	5	1.14286	0.51
RTKN_HUMAN	Rhotekin	1	1	6	2	2	3	1.14286	0.86
RT05_HUMAN	28S ribosomal protein S5, mitochondrial	2	2	4	1	2	4	1.14286	0.57
A9Z1X7_HUMAN	Serine/arginine repetitive matrix protein 1	3	4	1	3	3	1	1.14286	0.94
PCCA_HUMAN	Cluster of Propionyl-CoA carboxylase alpha chain, mitochondrial	40	59	77	38	52	65	1.13548	0.44
MCM5_HUMAN	DNA replication licensing factor MCM5	6	5	6	5	4	6	1.13333	0.47
SERPH_HUMAN	Serpin H1	10	3	4	8	3	4	1.13333	0.86
MCCA_HUMAN	Cluster of Methylcrotonoyl-CoA carboxylase subunit alpha, mitochondrial	31	46	61	29	40	53	1.13115	0.15
A0A494C1T9_HUMAN	Protein FAM83H	34	20	24	31	14	24	1.13043	0.8
RL11_HUMAN	60S ribosomal protein L11	7	8	11	7	7	9	1.13043	0.9
ARGL1_HUMAN	Arginine and glutamate-rich protein 1	7	13	15	6	15	10	1.12903	0.77
ABCBA_HUMAN	ATP-binding cassette sub-family B member 10, mitochondrial	6	6	6	5	5	6	1.125	0.21
B4E1G1_HUMAN	Derlin	2	3	4	2	3	3	1.125	0.97
U2AF1_HUMAN	Splicing factor U2AF 35 kDa subunit	5	1	3	5	1	2	1.125	0.86
SREK1_HUMAN	Splicing regulatory glutamine/lysine-rich protein 1	3	3	3	3	1	4	1.125	0.79
RLA0_HUMAN	60S acidic ribosomal protein P0	7	1	1	8	0	0	1.125	0.96
E7ESZ7_HUMAN	NADH dehydrogenase [ubiquinone] 1 alpha subcomplex subunit 10, mitochondrial	2	2	5	2	3	3	1.125	0.89
TCOF_HUMAN	Cluster of Treacle protein	4	2	3	4	2	2	1.125	0.97
A0A0A0MRJ6_HUMAN	Protein-L-isoaspartate O-methyltransferase	2	3	4	3	2	3	1.125	0.92
AFG32_HUMAN	Cluster of AFG3-like protein 2	8	9	11	6	9	10	1.12	0.83
A0A3B3ITW3_HUMAN	ATP-binding cassette sub-family D member 3	8	6	5	7	5	5	1.11765	0.45
A0A384N5Y3_HUMAN	C-1-tetrahydrofolate synthase, cytoplasmic	8	3	8	5	4	8	1.11765	0.81
MPCP_HUMAN	Phosphate carrier protein, mitochondrial	11	19	19	10	17	17	1.11364	0.71
FA83B_HUMAN	Protein FAM83B	13	7	10	14	6	7	1.11111	0.97
SUN2_HUMAN	SUN domain-containing protein 2	8	6	6	7	7	4	1.11111	0.94
RL15_HUMAN	60S ribosomal protein L15	5	2	3	4	2	3	1.11111	0.77
A0A0C4DG17_HUMAN	40S ribosomal protein SA	3	2	5	2	3	4	1.11111	0.43
B5MDF5_HUMAN	GTP-binding nuclear protein Ran	4	1	5	4	1	4	1.11111	0.97
SNR27_HUMAN	U4/U6.U5 small nuclear ribonucleoprotein 27 kDa protein	1	5	4	2	4	3	1.11111	0.78
ATPG_HUMAN	ATP synthase subunit gamma, mitochondrial	8	14	19	8	13	16	1.10811	0.95
TCPD_HUMAN	T-complex protein 1 subunit delta	4	7	10	4	5	10	1.10526	0.6
DDX56_HUMAN	Cluster of Probable ATP-dependent RNA helicase DDX56	9	10	13	8	8	13	1.10345	0.65
TIM23_HUMAN	Mitochondrial import inner membrane translocase subunit Tim23	1	5	5	1	5	4	1.1	0.97
P5CR1_HUMAN	Pyrroline-5-carboxylate reductase 1, mitochondrial	3	3	5	2	4	4	1.1	0.86
ZN593_HUMAN	Zinc finger protein 593	2	4	5	2	3	5	1.1	0.33
A0A7I2V5Q5_HUMAN	Peptidyl-prolyl cis-trans isomerase G	5	3	3	4	3	3	1.1	0.86
VWA8_HUMAN	von Willebrand factor A domain-containing protein 8	9	15	21	5	15	21	1.09756	0.97
LPPRC_HUMAN	Leucine-rich PPR motif-containing protein, mitochondrial	18	27	25	15	25	24	1.09375	0.87
MCM7_HUMAN	DNA replication licensing factor MCM7	17	19	23	18	17	19	1.09259	0.38
RL38_HUMAN	60S ribosomal protein L38	6	7	11	6	7	9	1.09091	0.86
DHB12_HUMAN	Very-long-chain 3-oxoacyl-CoA reductase	7	9	8	6	7	9	1.09091	0.95
RP9_HUMAN	Retinitis pigmentosa 9 protein	8	4	0	6	4	1	1.09091	0.95
NOG1_HUMAN	Nucleolar GTP-binding protein 1	6	2	4	5	2	4	1.09091	0.96
RS12_HUMAN	40S ribosomal protein S12	3	4	5	3	4	4	1.09091	0.44
PTSS1_HUMAN	Phosphatidylserine synthase 1	3	5	4	3	6	2	1.09091	0.84
K1C19_HUMAN	Cluster of Keratin, type I cytoskeletal 19	14	8	14	14	8	11	1.09091	0.92
RL23A_HUMAN	Cluster of 60S ribosomal protein L23a	12	17	20	10	16	19	1.08889	0.64
RS6_HUMAN	40S ribosomal protein S6	9	14	14	8	12	14	1.08824	0.65
H10_HUMAN	Histone H1.0	5	8	12	5	6	12	1.08696	0.76
NDUS1_HUMAN	NADH-ubiquinone oxidoreductase 75 kDa subunit, mitochondrial	4	10	11	2	9	12	1.08696	0.92
DDX41_HUMAN	Probable ATP-dependent RNA helicase DDX41	20	5	0	18	5	0	1.08696	0.97
ACTB_HUMAN	Cluster of Actin, cytoplasmic 1	11	19	22	10	18	20	1.08333	0.93
RL14_HUMAN	60S ribosomal protein L14	4	4	5	3	5	4	1.08333	0.6
Q5VV89_HUMAN	Microsomal glutathione S-transferase 3	4	4	5	3	4	5	1.08333	0.27
NSUN2_HUMAN	RNA cytosine C(5)-methyltransferase NSUN2	15	16	22	12	15	22	1.08163	0.54
RS23_HUMAN	40S ribosomal protein S23	8	14	19	8	14	16	1.07895	0.65
K7ER00_HUMAN	Cluster of Phenylalanine--tRNA ligase	13	18	24	13	14	24	1.07843	0.88
RS30_HUMAN	Cluster of 40S ribosomal protein S30	5	5	4	6	3	4	1.07692	0.94
A0A0G2JJD3_HUMAN	Alpha/beta hydrolase domain-containing protein 16A	6	5	3	5	4	4	1.07692	0.94
ATPB_HUMAN	Cluster of ATP synthase subunit beta, mitochondrial	11	13	18	9	14	16	1.07692	0.64
AL1B1_HUMAN	Cluster of Aldehyde dehydrogenase X, mitochondrial	6	9	14	6	8	13	1.07407	0.75
RS16_HUMAN	40S ribosomal protein S16	11	22	26	12	22	21	1.07273	0.99
SFSWA_HUMAN	Splicing factor, suppressor of white-apricot homolog	8	4	3	7	4	3	1.07143	0.9
TBB4B_HUMAN	Cluster of Tubulin beta-4B chain	22	36	49	22	37	41	1.07	0.6
LUC7L_HUMAN	Putative RNA-binding protein Luc7-like 1	7	12	12	6	11	12	1.06897	0.99
RS13_HUMAN	40S ribosomal protein S13	8	9	14	6	9	14	1.06897	0.98
DIC_HUMAN	Cluster of Mitochondrial dicarboxylate carrier	9	11	12	9	11	10	1.06667	0.94
A0A2R8Y6Y7_HUMAN	Succinate--CoA ligase [ADP-forming] subunit beta, mitochondrial	6	4	6	5	5	5	1.06667	0.78
A0A0J9YVP6_HUMAN	Cluster of 60 kDa poly(U)-binding-splicing factor (Fragment)	12	8	13	12	6	13	1.06452	0.93
J3QLS3_HUMAN	28S ribosomal protein S7, mitochondrial	0	9	9	1	7	9	1.05882	0.96
RS3A_HUMAN	40S ribosomal protein S3a	12	25	36	11	25	33	1.05797	0.99
RS27_HUMAN	Cluster of 40S ribosomal protein S27	5	6	8	5	5	8	1.05556	0.89
RL6_HUMAN	60S ribosomal protein L6	7	7	5	7	8	3	1.05556	0.97
TBB6_HUMAN	Tubulin beta-6 chain	5	8	7	4	7	8	1.05263	0.88
HSPB1_HUMAN	Heat shock protein beta-1	6	6	8	6	6	7	1.05263	0.41
HSDL2_HUMAN	Hydroxysteroid dehydrogenase-like protein 2	5	7	8	4	6	9	1.05263	0.53
A0A087X0L7_HUMAN	Mitochondrial inner membrane protein OXA1L	7	7	7	6	7	7	1.05	0.96
NOP16_HUMAN	Nucleolar protein 16	4	6	12	4	6	11	1.04762	0.96
TPC_HUMAN	Mitochondrial thiamine pyrophosphate carrier	8	8	6	7	8	6	1.04762	0.97
HSP7C_HUMAN	Cluster of Heat shock cognate 71 kDa protein	17	26	25	18	22	25	1.04615	0.09
RS7_HUMAN	40S ribosomal protein S7	5	5	13	6	6	10	1.04545	0.92
DPM1_HUMAN	Dolichol-phosphate mannosyltransferase subunit 1	7	7	10	7	7	9	1.04348	0.61
RL12_HUMAN	Cluster of 60S ribosomal protein L12	7	9	8	7	10	6	1.04348	0.93
ACACA_HUMAN	Cluster of Acetyl-CoA carboxylase 1	162	204	230	150	208	214	1.04196	0.86
GTR1_HUMAN	Solute carrier family 2, facilitated glucose transporter member 1	6	9	10	6	9	9	1.04167	0.55
TMM33_HUMAN	Transmembrane protein 33	8	9	8	8	9	7	1.04167	0.67
GHC1_HUMAN	Cluster of Mitochondrial glutamate carrier 1	6	8	11	6	8	10	1.04167	0.49
NOC3L_HUMAN	Nucleolar complex protein 3 homolog	4	7	14	6	4	14	1.04167	0.78
TOM40_HUMAN	Mitochondrial import receptor subunit TOM40 homolog	7	8	10	7	7	10	1.04167	0.72
LC7L2_HUMAN	Putative RNA-binding protein Luc7-like 2	7	22	22	8	19	22	1.04082	0.97
ATPA_HUMAN	ATP synthase subunit alpha, mitochondrial	18	28	31	17	28	29	1.04054	0.84
ASSY_HUMAN	Argininosuccinate synthase	7	8	12	6	9	11	1.03846	0.91
ECHB_HUMAN	Trifunctional enzyme subunit beta, mitochondrial	5	9	13	4	8	14	1.03846	0.6
MOGS_HUMAN	Cluster of Mannosyl-oligosaccharide glucosidase	11	7	10	10	6	11	1.03704	0.86
PYC_HUMAN	Cluster of Pyruvate carboxylase, mitochondrial	57	86	96	56	86	89	1.03463	0.25
RL8_HUMAN	60S ribosomal protein L8	9	9	13	9	10	11	1.03333	0.73
MAP7_HUMAN	Ensconsin	8	10	13	8	10	12	1.03333	0.8
DIM1_HUMAN	Probable dimethyladenosine transferase	11	12	9	10	10	11	1.03226	0.71
TXTP_HUMAN	Tricarboxylate transport protein, mitochondrial	8	14	12	8	14	11	1.0303	0.94
PKP3_HUMAN	Plakophilin-3	13	7	14	13	8	12	1.0303	0.97
RL23_HUMAN	60S ribosomal protein L23	9	15	15	9	15	14	1.02632	1
BIP_HUMAN	Endoplasmic reticulum chaperone BiP	16	10	14	16	10	13	1.02564	0.82
RS24_HUMAN	40S ribosomal protein S24	6	15	20	6	15	19	1.025	0.68
ETFA_HUMAN	Electron transfer flavoprotein subunit alpha, mitochondrial	7	15	20	7	16	18	1.02439	0.99
H15_HUMAN	Cluster of Histone H1.5	28	40	64	29	45	55	1.02326	0.87
SON_HUMAN	Cluster of Protein SON	15	16	14	13	16	15	1.02273	0.5
ADT2_HUMAN	Cluster of ADP/ATP translocase 2	24	43	52	24	45	48	1.01709	0.97
ACSL4_HUMAN	Long-chain-fatty-acid--CoA ligase 4	0	1	2	0	0	0	1	0.56
A0A0A0MSX9_HUMAN	Isoleucyl-tRNA synthetase	1	0	2	0	0	0	1	0.13
RS3_HUMAN	Cluster of 40S ribosomal protein S3	20	28	34	19	29	34	1	0.72
RL7A_HUMAN	60S ribosomal protein L7a	17	13	14	17	15	12	1	0.64
GNL3_HUMAN	Guanine nucleotide-binding protein-like 3	14	18	20	13	19	20	1	0.075
A0A2R8Y811_HUMAN	40S ribosomal protein S14 (Fragment)	9	11	17	9	13	15	1	0.84
RL4_HUMAN	60S ribosomal protein L4	15	15	9	14	17	8	1	0.96
RS27A_HUMAN	Cluster of Ubiquitin-40S ribosomal protein S27a	8	10	12	8	10	12	1	0.91
RL10_HUMAN	Cluster of 60S ribosomal protein L10	10	10	17	10	11	16	1	0.88
RS8_HUMAN	40S ribosomal protein S8	8	12	11	8	11	12	1	0.79
RS25_HUMAN	40S ribosomal protein S25	6	13	16	6	14	15	1	0.76
I3L1P8_HUMAN	Mitochondrial 2-oxoglutarate/malate carrier protein (Fragment)	13	14	12	12	14	13	1	0.67
RL3_HUMAN	60S ribosomal protein L3	10	13	8	11	9	11	1	0.99
M0R0F0_HUMAN	40S ribosomal protein S5 (Fragment)	4	7	11	4	7	11	1	0.95
F8W727_HUMAN	60S ribosomal protein L32	4	4	9	6	4	7	1	0.47
A0A1P0AYU5_HUMAN	Sidoreflexin	10	10	11	10	10	11	1	0.76
CPT1A_HUMAN	Carnitine O-palmitoyltransferase 1, liver isoform	9	15	10	10	14	10	1	0.9
GFPT1_HUMAN	Glutamine--fructose-6-phosphate aminotransferase [isomerizing] 1	14	9	12	15	8	12	1	0.83
VDAC2_HUMAN	Voltage-dependent anion-selective channel protein 2	10	8	11	10	8	11	1	0.64
PCBP1_HUMAN	Poly(rC)-binding protein 1	4	8	7	4	8	7	1	0.6
RL24_HUMAN	60S ribosomal protein L24	7	8	8	7	8	8	1	0.8
RL26_HUMAN	60S ribosomal protein L26	5	4	7	4	4	8	1	0.87
RS20_HUMAN	40S ribosomal protein S20	3	7	6	4	6	6	1	0.26
TEX10_HUMAN	Testis-expressed protein 10	5	6	5	7	4	5	1	0.58
Q5T760_HUMAN	Serine/arginine-rich-splicing factor 11 (Fragment)	6	6	6	6	5	7	1	0.88
C1QBP_HUMAN	Complement component 1 Q subcomponent-binding protein, mitochondrial	5	4	4	5	4	4	1	0.87
GCDH_HUMAN	Glutaryl-CoA dehydrogenase, mitochondrial	2	6	9	2	7	8	1	0.96
MMTA2_HUMAN	Multiple myeloma tumor-associated protein 2	9	5	4	9	6	3	1	0.9
F8VZX2_HUMAN	Poly(rC)-binding protein 2	4	3	2	3	3	3	1	0.89
H0Y9X1_HUMAN	Translation machinery-associated protein 16 (Fragment)	3	5	6	4	4	6	1	0.62
MTCH1_HUMAN	Mitochondrial carrier homolog 1	3	7	7	4	6	7	1	0.99
QCR8_HUMAN	Cytochrome b-c1 complex subunit 8	1	4	3	1	4	3	1	0.79
ORNT1_HUMAN	Mitochondrial ornithine transporter 1	3	6	4	1	5	7	1	0.96
HDHD5_HUMAN	Haloacid dehalogenase-like hydrolase domain-containing 5	3	7	6	3	7	6	1	0.97
OST48_HUMAN	Cluster of Dolichyl-diphosphooligosaccharide--protein glycosyltransferase 48 kDa subunit	8	2	2	8	2	2	1	0.85
B4DR61_HUMAN	Cluster of Protein transport protein Sec61 subunit alpha isoform 1	6	5	4	5	6	4	1	0.78
KLF5_HUMAN	Krueppel-like factor 5	2	3	4	2	2	5	1	0.96
GARS_HUMAN	Glycine--tRNA ligase	2	3	7	2	5	5	1	0.94
NOL12_HUMAN	Nucleolar protein 12	4	2	4	4	2	4	1	0.7
RAB18_HUMAN	Ras-related protein Rab-18	4	4	5	4	4	5	1	0.54
3MG_HUMAN	DNA-3-methyladenine glycosylase	3	5	5	2	4	7	1	0.84
SQOR_HUMAN	Cluster of Sulfide:quinone oxidoreductase, mitochondrial	2	2	6	2	3	5	1	0.74
PFKAP_HUMAN	ATP-dependent 6-phosphofructokinase, platelet type	2	1	3	2	2	2	1	0.92
TRY1_HUMAN	Trypsin-1	2	2	2	2	2	2	1	0.9
U2AF2_HUMAN	Splicing factor U2AF 65 kDa subunit	6	3	4	6	3	4	1	0.91
NDUB4_HUMAN	NADH dehydrogenase [ubiquinone] 1 beta subcomplex subunit 4	2	3	4	2	3	4	1	0.9
ROA0_HUMAN	Heterogeneous nuclear ribonucleoprotein A0	5	1	7	5	1	7	1	0.99
RL10A_HUMAN	60S ribosomal protein L10a	5	4	2	6	3	2	1	0.99
SYLM_HUMAN	Probable leucine--tRNA ligase, mitochondrial	0	6	2	0	3	5	1	0.94
ATPK_HUMAN	Cluster of ATP synthase subunit f, mitochondrial	2	2	3	2	2	3	1	0.9
OCAD2_HUMAN	OCIA domain-containing protein 2	3	3	6	4	3	5	1	0.74
TM214_HUMAN	Transmembrane protein 214	2	4	1	2	4	1	1	0.92
ES8L3_HUMAN	Epidermal growth factor receptor kinase substrate 8-like protein 3	6	1	2	4	1	4	1	0.91
COF1_HUMAN	Cofilin-1	3	2	4	4	1	4	1	0.66
RL37_HUMAN	60S ribosomal protein L37	3	0	1	3	0	1	1	0.97
C9JYQ9_HUMAN	60S ribosomal protein L22-like 1	3	2	2	3	2	2	1	0.68
DNJA1_HUMAN	DnaJ homolog subfamily A member 1	4	1	3	4	1	3	1	0.78
TRI29_HUMAN	Tripartite motif-containing protein 29	5	1	3	5	0	4	1	0.93
K7ES61_HUMAN	39S ribosomal protein L4, mitochondrial (Fragment)	3	3	3	3	3	3	1	0.79
MRPP3_HUMAN	Mitochondrial ribonuclease P catalytic subunit	2	2	2	2	2	2	1	0.34
LDHB_HUMAN	Cluster of L-lactate dehydrogenase B chain	2	3	2	1	3	3	1	0.71
CATIN_HUMAN	Cactin	5	4	1	6	3	1	1	0.98
NEK7_HUMAN	Serine/threonine-protein kinase Nek7	0	2	2	0	2	2	1	0.54
A0A2R8Y880_HUMAN	E3 ubiquitin-protein ligase RBBP6 (Fragment)	5	2	0	6	1	0	1	0.9
GSTK1_HUMAN	Glutathione S-transferase kappa 1	2	3	4	1	4	4	1	0.97
IDH3G_HUMAN	Isocitrate dehydrogenase [NAD] subunit gamma, mitochondrial	1	3	4	2	1	5	1	0.89
CBX3_HUMAN	Cluster of Chromobox protein homolog 3	4	2	2	3	2	3	1	0.94
FBRL_HUMAN	rRNA 2'-O-methyltransferase fibrillarin	3	1	3	3	0	4	1	0.91
TM177_HUMAN	Transmembrane protein 177	2	2	1	2	1	2	1	0.92
STML2_HUMAN	Stomatin-like protein 2, mitochondrial	1	3	4	1	3	4	1	0.77
ABHDB_HUMAN	Cluster of Protein ABHD11	0	3	4	1	4	2	1	0.88
CN37_HUMAN	Cluster of 2',3'-cyclic-nucleotide 3'-phosphodiesterase	3	1	3	4	0	3	1	0.88
4F2_HUMAN	4F2 cell-surface antigen heavy chain	6	2	0	6	1	1	1	0.93
SC61B_HUMAN	Protein transport protein Sec61 subunit beta	3	2	3	3	3	2	1	0.84
RBM27_HUMAN	RNA-binding protein 27	1	4	3	1	2	5	1	0.98
TIDC1_HUMAN	Cluster of Complex I assembly factor TIMMDC1, mitochondrial	3	1	2	3	1	2	1	0.92
A0A2R8YGD1_HUMAN	Tripeptidyl aminopeptidase	3	2	3	3	2	3	1	0.67
SR1IP_HUMAN	Protein SREK1IP1	3	1	3	3	1	3	1	0.71
RAB5C_HUMAN	Cluster of Ras-related protein Rab-5C	2	2	4	1	1	6	1	0.82
TAM41_HUMAN	Phosphatidate cytidylyltransferase, mitochondrial	0	4	3	0	4	3	1	0.99
RT15_HUMAN	28S ribosomal protein S15, mitochondrial	0	2	3	0	2	3	1	0.99
NIPS2_HUMAN	Protein NipSnap homolog 2	0	2	2	0	2	2	1	0.99
TMCO1_HUMAN	Calcium load-activated calcium channel	2	3	2	2	3	2	1	0.83
TM9S2_HUMAN	Transmembrane 9 superfamily member 2	5	2	1	4	2	2	1	0.8
FSP1_HUMAN	Ferroptosis suppressor protein 1	2	2	2	2	1	3	1	0.93
GDC_HUMAN	Graves disease carrier protein	2	1	1	2	1	1	1	0.88
KHDR1_HUMAN	Cluster of KH domain-containing, RNA-binding, signal transduction-associated protein 1	1	0	2	1	0	2	1	0.62
RM23_HUMAN	Cluster of 39S ribosomal protein L23, mitochondrial	1	1	2	1	1	2	1	0.85
NSDHL_HUMAN	Sterol-4-alpha-carboxylate 3-dehydrogenase, decarboxylating	3	3	1	3	3	1	1	0.92
PHLA2_HUMAN	Pleckstrin homology-like domain family A member 2	1	0	2	1	1	1	1	0.85
GL8D1_HUMAN	Glycosyltransferase 8 domain-containing protein 1	3	0	3	3	1	2	1	0.89
FAKD5_HUMAN	FAST kinase domain-containing protein 5, mitochondrial	0	2	2	0	3	1	1	0.9
MIC13_HUMAN	MIC	1	0	2	1	0	2	1	0.96
RT16_HUMAN	28S ribosomal protein S16, mitochondrial	2	3	2	2	3	2	1	0.82
NDUS7_HUMAN	NADH dehydrogenase [ubiquinone] iron-sulfur protein 7, mitochondrial	1	2	2	1	2	2	1	0.53
M1IP1_HUMAN	Mid1-interacting protein 1	1	2	1	0	2	2	1	0.69
NUBPL_HUMAN	Iron-sulfur protein NUBPL	1	1	2	1	1	2	1	0.85
MCM3_HUMAN	DNA replication licensing factor MCM3	3	1	1	3	1	1	1	0.86
SF3B6_HUMAN	Splicing factor 3B subunit 6	3	1	1	2	0	3	1	0.99
C9JAB2_HUMAN	Serine/arginine-rich-splicing factor 7	2	0	1	2	0	1	1	0.77
GATA_HUMAN	Glutamyl-tRNA(Gln) amidotransferase subunit A, mitochondrial	0	3	3	0	3	3	1	0.84
F8VU90_HUMAN	Peptidylprolyl isomerase	0	2	3	0	3	2	1	0.85
DNJA3_HUMAN	DnaJ homolog subfamily A member 3, mitochondrial	2	1	1	1	1	2	1	0.72
NUD19_HUMAN	Nucleoside diphosphate-linked moiety X motif 19	0	0	2	0	0	2	1	1
ENOA_HUMAN	Alpha-enolase	0	0	3	0	0	3	1	0.85
COX2_HUMAN	Cytochrome c oxidase subunit 2	1	1	1	0	1	2	1	0.53
A0A087WY03_HUMAN	Splicing regulatory glutamine/lysine-rich protein 1	2	1	1	2	1	1	1	0.59
HPDL_HUMAN	4-hydroxyphenylpyruvate dioxygenase-like protein	1	1	2	0	1	3	1	0.92
IF2M_HUMAN	Translation initiation factor IF-2, mitochondrial	0	2	2	0	2	2	1	0.81
RT11_HUMAN	28S ribosomal protein S11, mitochondrial	1	2	2	1	2	2	1	0.53
TOM22_HUMAN	Mitochondrial import receptor subunit TOM22 homolog	2	3	1	2	3	1	1	0.89
DECR_HUMAN	2,4-dienoyl-CoA reductase [(3E)-enoyl-CoA-producing], mitochondrial	0	0	3	0	0	1	1	0.56
FAKD4_HUMAN	FAST kinase domain-containing protein 4	1	2	0	2	1	0	1	0.87
SCOT1_HUMAN	Cluster of Succinyl-CoA:3-ketoacid coenzyme A transferase 1, mitochondrial	0	1	4	0	2	3	1	0.97
FCF1_HUMAN	rRNA-processing protein FCF1 homolog	1	1	2	1	1	2	1	0.85
NSUN4_HUMAN	5-methylcytosine rRNA methyltransferase NSUN4	1	1	2	1	1	2	1	0.85
TM41B_HUMAN	Transmembrane protein 41B	0	2	1	1	1	1	1	0.87
MCAT_HUMAN	Mitochondrial carnitine/acylcarnitine carrier protein	1	1	1	2	1	0	1	0.8
MFTC_HUMAN	Mitochondrial folate transporter/carrier	1	1	2	1	0	3	1	1
PLCB_HUMAN	1-acyl-sn-glycerol-3-phosphate acyltransferase beta	0	2	1	1	1	1	1	0.54
QCR1_HUMAN	Cytochrome b-c1 complex subunit 1, mitochondrial	0	2	2	0	2	2	1	0.99
CIR1_HUMAN	Corepressor interacting with RBPJ 1	2	1	0	1	1	0	1	0.7
ISOC2_HUMAN	Isochorismatase domain-containing protein 2	0	1	2	0	1	2	1	0.77
MLF2_HUMAN	Myeloid leukemia factor 2	0	1	2	0	1	2	1	0.7
A0A096LP22_HUMAN	Probable peptidyl-tRNA hydrolase (Fragment)	0	1	3	0	1	3	1	1
CHP1_HUMAN	Calcineurin B homologous protein 1	4	0	0	4	0	0	1	0.93
I3L295_HUMAN	Mannose-P-dolichol utilization defect 1 isoform 2	2	1	1	2	1	1	1	0.81
PP1A_HUMAN	Cluster of Serine/threonine-protein phosphatase PP1-alpha catalytic subunit	3	0	1	3	0	1	1	0.92
GSTM3_HUMAN	Glutathione S-transferase Mu 3	3	0	1	3	0	1	1	0.92
ELAV1_HUMAN	ELAV-like protein 1	3	0	0	2	1	0	1	0.96
TNK1_HUMAN	Non-receptor tyrosine-protein kinase TNK1	3	0	0	3	0	0	1	0.93
BAZ1B_HUMAN	Tyrosine-protein kinase BAZ1B	2	0	0	2	0	0	1	0.93
THIL_HUMAN	Acetyl-CoA acetyltransferase, mitochondrial	0	0	2	0	0	2	1	1
RLA2_HUMAN	60S acidic ribosomal protein P2	4	0	0	4	0	0	1	0.82
A0A2R8Y7R2_HUMAN	Hemoglobin subunit beta	2	1	1	2	1	1	1	0.88
A0A087WUT6_HUMAN	Eukaryotic translation initiation factor 5B	1	0	2	1	0	2	1	0.95
SPIT2_HUMAN	Kunitz-type protease inhibitor 2	0	1	2	0	1	2	1	1
D6RAF8_HUMAN	Heterogeneous nuclear ribonucleoprotein D0 (Fragment)	1	1	0	1	0	1	1	0.73
Q5T5C7_HUMAN	Seryl-tRNA synthetase	0	0	2	0	0	2	1	1
K7EIT4_HUMAN	14-3-3 protein epsilon (Fragment)	1	0	0	1	0	0	1	0.93
SYRC_HUMAN	Arginine--tRNA ligase, cytoplasmic	1	0	2	0	0	0	1	0.13
RPOM_HUMAN	DNA-directed RNA polymerase, mitochondrial	1	0	1	0	0	2	1	0.89
H3BQZ7_HUMAN	HCG2044799	0	0	3	0	1	2	1	0.96
RL7L_HUMAN	60S ribosomal protein L7-like 1	2	0	0	2	0	0	1	0.93
TRA2B_HUMAN	Transformer-2 protein homolog beta	3	0	0	3	0	0	1	0.93
H7BY16_HUMAN	Nucleolin	2	0	1	2	0	1	1	0.92
SRP09_HUMAN	Signal recognition particle 9 kDa protein	2	1	0	2	1	0	1	0.91
RT06_HUMAN	28S ribosomal protein S6, mitochondrial	1	0	2	2	0	1	1	0.84
MAGD1_HUMAN	Melanoma-associated antigen D1	0	1	2	0	0	0	1	0.14
A0A494C1K3_HUMAN	General transcription factor II-I	3	0	0	0	0	0	1	0.37
C19L2_HUMAN	CWF19-like protein 2	2	1	0	0	0	0	1	0.17
ERD21_HUMAN	ER lumen protein-retaining receptor 1	2	0	0	2	0	0	1	0.93
DTWD2_HUMAN	tRNA-uridine aminocarboxypropyltransferase 2	2	0	0	2	0	0	1	0.93
D6RFI3_HUMAN	Protein YIPF3 (Fragment)	0	2	0	0	1	1	1	0.96
A0A0U1RRM4_HUMAN	Polypyrimidine tract-binding protein 1	1	0	2	0	0	0	1	0.13
A0A087WWI4_HUMAN	Hypoxia up-regulated protein 1	0	0	3	0	0	0	1	0.37
NOP56_HUMAN	Nucleolar protein 56	1	0	2	0	0	0	1	0.13
PKP2_HUMAN	Cluster of Plakophilin-2	26	20	22	26	22	21	0.985507	0.73
RBM39_HUMAN	Cluster of RNA-binding protein 39	18	20	22	19	21	21	0.983607	0.34
RRP12_HUMAN	RRP12-like protein	31	39	39	26	41	44	0.981982	0.66
RS11_HUMAN	40S ribosomal protein S11	11	17	24	12	17	24	0.981132	0.96
QCR2_HUMAN	Cluster of Cytochrome b-c1 complex subunit 2, mitochondrial	13	18	20	13	19	20	0.980769	0.86
DDX46_HUMAN	Cluster of Probable ATP-dependent RNA helicase DDX46	18	15	15	18	14	17	0.979592	0.73
HCD2_HUMAN	3-hydroxyacyl-CoA dehydrogenase type-2	8	15	14	9	15	14	0.973684	0.49
RACK1_HUMAN	Cluster of Receptor of activated protein C kinase 1	11	11	13	11	11	14	0.972222	0.42
D6RCD7_HUMAN	Cluster of Stress-70 protein, mitochondrial	27	33	41	29	35	40	0.971154	0.62
CLPX_HUMAN	ATP-dependent Clp protease ATP-binding subunit clpX-like, mitochondrial	7	13	12	6	13	14	0.969697	0.92
K2C8_HUMAN	Cluster of Keratin, type II cytoskeletal 8	35	22	36	40	28	28	0.96875	0.75
PLAK_HUMAN	Cluster of Junction plakoglobin	10	11	9	6	11	14	0.967742	0.62
RL7_HUMAN	60S ribosomal protein L7	12	7	9	11	7	11	0.965517	0.99
RS18_HUMAN	40S ribosomal protein S18	11	32	40	12	34	40	0.965116	0.99
TBA1B_HUMAN	Cluster of Tubulin alpha-1B chain	26	24	31	27	27	30	0.964286	0.099
ADRO_HUMAN	NADPH:adrenodoxin oxidoreductase, mitochondrial	4	11	12	5	11	12	0.964286	0.56
UGDH_HUMAN	UDP-glucose 6-dehydrogenase	14	17	18	16	17	18	0.960784	0.44
EFTU_HUMAN	Elongation factor Tu, mitochondrial	19	27	27	18	28	30	0.960526	0.6
PRDX1_HUMAN	Cluster of Peroxiredoxin-1	9	6	9	8	7	10	0.96	0.52
B7ZM99_HUMAN	Cluster of Formyltetrahydrofolate synthetase	7	8	9	6	9	10	0.96	0.15
ATPO_HUMAN	Cluster of ATP synthase subunit O, mitochondrial	5	9	10	5	8	12	0.96	0.74
IDHP_HUMAN	Cluster of Isocitrate dehydrogenase [NADP], mitochondrial	12	15	16	12	15	18	0.955556	0.51
RL35_HUMAN	60S ribosomal protein L35	6	5	9	6	7	8	0.952381	0.77
RS17_HUMAN	40S ribosomal protein S17	8	14	17	9	15	17	0.95122	0.6
ECHA_HUMAN	Trifunctional enzyme subunit alpha, mitochondrial	6	13	20	6	15	20	0.95122	0.99
RS26_HUMAN	40S ribosomal protein S26	3	7	9	3	9	8	0.95	0.86
B4DLR8_HUMAN	Cluster of NAD(P)H dehydrogenase [quinone] 1	4	6	9	4	6	10	0.95	0.73
K7ELC2_HUMAN	Cluster of 40S ribosomal protein S15	3	6	9	2	6	11	0.947368	0.76
TM10C_HUMAN	tRNA methyltransferase 10 homolog C	5	6	7	4	7	8	0.947368	0.48
CK098_HUMAN	Uncharacterized protein C11orf98	5	6	7	5	6	8	0.947368	0.93
G3P_HUMAN	Glyceraldehyde-3-phosphate dehydrogenase	7	3	8	5	4	10	0.947368	0.97
RL17_HUMAN	60S ribosomal protein L17	9	10	16	10	12	15	0.945946	0.45
RL13_HUMAN	60S ribosomal protein L13	10	13	12	10	13	14	0.945946	0.43
RL36L_HUMAN	Cluster of 60S ribosomal protein L36a-like	9	3	5	7	4	7	0.944444	0.92
UBAC2_HUMAN	Ubiquitin-associated domain-containing protein 2	5	5	7	5	6	7	0.944444	0.76
RS2_HUMAN	40S ribosomal protein S2	8	9	13	8	11	13	0.9375	0.34
G8JLB6_HUMAN	Cluster of Heterogeneous nuclear ribonucleoprotein H	10	5	15	11	8	13	0.9375	0.91
LTBP1_HUMAN	Cluster of Latent-transforming growth factor beta-binding protein 1	11	6	13	11	8	13	0.9375	0.6
A0A0C4DG62_HUMAN	ADP-ribosylation factor-like protein 6-interacting protein 4	5	7	3	6	6	4	0.9375	0.99
DHX15_HUMAN	Cluster of Pre-mRNA-splicing factor ATP-dependent RNA helicase DHX15	17	12	14	16	14	16	0.934783	0.29
RBM14_HUMAN	RNA-binding protein 14	32	32	38	32	39	39	0.927273	0.011
RPN2_HUMAN	Dolichyl-diphosphooligosaccharide--protein glycosyltransferase subunit 2	13	7	5	13	7	7	0.925926	0.94
MOT1_HUMAN	Monocarboxylate transporter 1	4	5	3	4	6	3	0.923077	0.71
A0A7I2YQC0_HUMAN	Nucleophosmin	3	2	7	2	4	7	0.923077	0.58
NDUAB_HUMAN	NADH dehydrogenase [ubiquinone] 1 alpha subcomplex subunit 11	4	3	5	3	3	7	0.923077	0.93
PDK3_HUMAN	[Pyruvate dehydrogenase (acetyl-transferring)] kinase isozyme 3, mitochondrial	4	3	5	4	4	5	0.923077	0.056
HNRPL_HUMAN	Cluster of Heterogeneous nuclear ribonucleoprotein L	3	3	6	4	3	6	0.923077	0.99
RL5_HUMAN	60S ribosomal protein L5	3	9	11	3	8	14	0.92	0.89
RL37A_HUMAN	60S ribosomal protein L37a	4	2	5	4	3	5	0.916667	0.59
ANXA2_HUMAN	Annexin A2	9	5	8	9	6	9	0.916667	0.89
AHSA1_HUMAN	Activator of 90 kDa heat shock protein ATPase homolog 1	3	3	5	2	3	7	0.916667	0.98
RL27A_HUMAN	Cluster of 60S ribosomal protein L27a	6	5	9	7	7	8	0.909091	0.79
GNL3L_HUMAN	Guanine nucleotide-binding protein-like 3-like protein	3	9	8	5	7	10	0.909091	0.58
MBB1A_HUMAN	Cluster of Myb-binding protein 1A	8	7	5	8	6	8	0.909091	0.58
TIM44_HUMAN	Mitochondrial import inner membrane translocase subunit TIM44	5	3	2	5	3	3	0.909091	0.61
INT6_HUMAN	Cluster of Integrator complex subunit 6	4	4	2	3	3	5	0.909091	0.81
GLSK_HUMAN	Cluster of Glutaminase kidney isoform, mitochondrial	5	10	15	5	13	15	0.909091	0.63
F6VRR5_HUMAN	Polymerase delta-interacting protein 3	7	11	11	7	11	14	0.90625	0.73
RL21_HUMAN	60S ribosomal protein L21	3	6	10	3	5	13	0.904762	0.82
ODPA_HUMAN	Cluster of Pyruvate dehydrogenase E1 component subunit alpha, somatic form, mitochondrial	5	4	10	4	8	9	0.904762	0.77
E5RI99_HUMAN	60S ribosomal protein L30 (Fragment)	3	3	3	3	3	4	0.9	0.87
SFXN1_HUMAN	Sideroflexin-1	1	4	4	2	4	4	0.9	0.11
RM11_HUMAN	39S ribosomal protein L11, mitochondrial	2	3	4	1	4	5	0.9	0.89
NDUA4_HUMAN	Cytochrome c oxidase subunit NDUFA4	4	3	2	3	4	3	0.9	0.67
RM24_HUMAN	39S ribosomal protein L24, mitochondrial	0	4	5	0	5	5	0.9	0.87
NIPS1_HUMAN	Protein NipSnap homolog 1	3	6	8	3	7	9	0.894737	0.33
RL18A_HUMAN	60S ribosomal protein L18a	8	6	11	8	8	12	0.892857	0.95
SRRM2_HUMAN	Cluster of Serine/arginine repetitive matrix protein 2	23	20	13	22	24	17	0.888889	0.61
EFGM_HUMAN	Elongation factor G, mitochondrial	5	7	12	5	9	13	0.888889	0.82
F207A_HUMAN	Protein FAM207A	6	5	5	5	4	9	0.888889	0.65
ACOT9_HUMAN	Acyl-coenzyme A thioesterase 9, mitochondrial	1	2	5	0	4	5	0.888889	0.86
B8ZZA8_HUMAN	Glutaminase	2	2	4	2	2	5	0.888889	0.64
SUCA_HUMAN	Succinate--CoA ligase [ADP/GDP-forming] subunit alpha, mitochondrial	1	4	3	1	5	3	0.888889	0.96
SPB1_HUMAN	pre-rRNA 2'-O-ribose RNA methyltransferase FTSJ3	2	1	5	0	1	8	0.888889	0.94
ARF4_HUMAN	Cluster of ADP-ribosylation factor 4	6	1	1	6	1	2	0.888889	0.94
A0A2R8Y891_HUMAN	ATP-dependent 6-phosphofructokinase	0	4	4	0	4	5	0.888889	0.71
PRDX5_HUMAN	Peroxiredoxin-5, mitochondrial	2	1	5	2	2	5	0.888889	0.72
ACSF2_HUMAN	Medium-chain acyl-CoA ligase ACSF2, mitochondrial	5	8	10	5	9	12	0.884615	0.43
RS15A_HUMAN	Cluster of 40S ribosomal protein S15a	5	6	11	5	8	12	0.88	0.56
DDX5_HUMAN	Cluster of Probable ATP-dependent RNA helicase DDX5	13	9	21	16	11	22	0.877551	0.32
RS9_HUMAN	40S ribosomal protein S9	12	10	6	13	9	10	0.875	0.74
NOP14_HUMAN	Nucleolar protein 14	0	2	5	1	1	6	0.875	0.96
UBA5_HUMAN	Ubiquitin-like modifier-activating enzyme 5	0	2	5	0	4	4	0.875	0.65
ACADS_HUMAN	Short-chain specific acyl-CoA dehydrogenase, mitochondrial	0	3	4	0	4	4	0.875	0.84
THNS1_HUMAN	Threonine synthase-like 1	0	3	4	0	4	4	0.875	0.84
RING1_HUMAN	E3 ubiquitin-protein ligase RING1	3	2	2	3	3	2	0.875	0.56
ACSL3_HUMAN	Long-chain-fatty-acid--CoA ligase 3	6	9	6	6	9	9	0.875	0.25
DHE3_HUMAN	Glutamate dehydrogenase 1, mitochondrial	4	6	10	5	9	9	0.869565	0.3
ATD3A_HUMAN	Cluster of ATPase family AAA domain-containing protein 3A	17	19	23	18	25	25	0.867647	0.35
P5CS_HUMAN	Delta-1-pyrroline-5-carboxylate synthase	6	11	15	7	14	16	0.864865	0.57
RL28_HUMAN	60S ribosomal protein L28	4	7	8	5	9	8	0.863636	0.075
HNRPU_HUMAN	Cluster of Heterogeneous nuclear ribonucleoprotein U	8	14	22	10	15	26	0.862745	0.6
CKAP4_HUMAN	Cytoskeleton-associated protein 4	31	55	57	32	70	64	0.861446	0.21
ETFB_HUMAN	Electron transfer flavoprotein subunit beta	7	12	17	7	13	22	0.857143	0.57
A0A7I2YQG2_HUMAN	60S ribosomal protein L19	6	6	6	6	9	6	0.857143	0.63
RL9_HUMAN	60S ribosomal protein L9	2	2	8	2	4	8	0.857143	0.71
ODPB_HUMAN	Pyruvate dehydrogenase E1 component subunit beta, mitochondrial	2	7	9	2	8	11	0.857143	0.53
TR150_HUMAN	Thyroid hormone receptor-associated protein 3	4	6	2	6	5	3	0.857143	0.49
A0A1B0GTG2_HUMAN	Cluster of Alpha-aminoadipic semialdehyde dehydrogenase	1	6	5	0	6	8	0.857143	0.85
E7ESL0_HUMAN	39S ribosomal protein L22, mitochondrial	1	2	3	2	2	3	0.857143	0.94
RT09_HUMAN	28S ribosomal protein S9, mitochondrial	0	3	3	0	3	4	0.857143	0.56
RM47_HUMAN	39S ribosomal protein L47, mitochondrial	1	2	3	2	2	3	0.857143	0.081
STT3A_HUMAN	Dolichyl-diphosphooligosaccharide--protein glycosyltransferase subunit STT3A	4	2	0	3	3	1	0.857143	0.8
SFXN2_HUMAN	Sideroflexin-2	2	2	2	3	2	2	0.857143	0.47
AAAT_HUMAN	Neutral amino acid transporter B(0)	5	0	1	5	1	1	0.857143	0.82
IDH3A_HUMAN	Isocitrate dehydrogenase [NAD] subunit alpha, mitochondrial	2	3	6	3	4	6	0.846154	0.22
MBOA7_HUMAN	Lysophospholipid acyltransferase 7	3	4	4	4	4	5	0.846154	0.69
K2C1_HUMAN	Keratin, type II cytoskeletal 1	38	47	56	40	61	66	0.844311	0.094
K1C10_HUMAN	Cluster of Keratin, type I cytoskeletal 10	26	21	33	30	27	38	0.842105	0.11
LRC59_HUMAN	Leucine-rich repeat-containing protein 59	6	4	6	6	4	9	0.842105	0.78
ACADV_HUMAN	Cluster of Very long-chain specific acyl-CoA dehydrogenase, mitochondrial	11	18	23	15	20	27	0.83871	0.2
THTR_HUMAN	Thiosulfate sulfurtransferase	4	4	7	4	7	7	0.833333	0.22
AMPL_HUMAN	Cluster of Cytosol aminopeptidase	1	7	7	0	9	9	0.833333	0.8
CWC25_HUMAN	Pre-mRNA-splicing factor CWC25 homolog	6	3	1	4	5	3	0.833333	0.72
H33_HUMAN	Cluster of Histone H3.3	1	2	2	1	2	3	0.833333	0.7
NTPCR_HUMAN	Cancer-related nucleoside-triphosphatase	4	3	3	4	4	4	0.833333	0.39
G5E9W7_HUMAN	28S ribosomal protein S22, mitochondrial	2	3	5	3	3	6	0.833333	0.53
NOA1_HUMAN	Nitric oxide-associated protein 1	0	1	4	0	3	3	0.833333	0.66
ECHM_HUMAN	Enoyl-CoA hydratase, mitochondrial	1	1	3	1	1	4	0.833333	0.73
LAT1_HUMAN	Large neutral amino acids transporter small subunit 1	3	1	1	3	2	1	0.833333	0.69
A0A494C050_HUMAN	NF-kappa-B-activating protein (Fragment)	2	2	1	4	1	1	0.833333	0.97
E5RJR5_HUMAN	S-phase kinase-associated protein 1	2	0	3	3	1	2	0.833333	0.64
LLPH_HUMAN	Protein LLP homolog	2	1	2	2	1	3	0.833333	0.56
FNBP4_HUMAN	Formin-binding protein 4	5	0	0	4	2	0	0.833333	0.84
RM10_HUMAN	39S ribosomal protein L10, mitochondrial	1	2	2	1	3	2	0.833333	0.87
PRS6A_HUMAN	Cluster of 26S proteasome regulatory subunit 6A	2	0	3	3	0	3	0.833333	0.72
SYDM_HUMAN	Cluster of Aspartate--tRNA ligase, mitochondrial	4	5	5	5	7	5	0.823529	0.1
ALDH2_HUMAN	Cluster of Aldehyde dehydrogenase, mitochondrial	4	10	9	4	13	11	0.821429	0.48
U520_HUMAN	U5 small nuclear ribonucleoprotein 200 kDa helicase	20	3	4	23	7	3	0.818182	0.72
A0A0C4DGQ8_HUMAN	Cluster of Dehydrogenase/reductase SDR family member 7B	4	3	2	3	4	4	0.818182	0.44
TFB2M_HUMAN	Dimethyladenosine transferase 2, mitochondrial	3	2	4	4	3	4	0.818182	0.45
KBL_HUMAN	2-amino-3-ketobutyrate coenzyme A ligase, mitochondrial	2	4	3	3	4	4	0.818182	0.1
PCKGM_HUMAN	Cluster of Phosphoenolpyruvate carboxykinase [GTP], mitochondrial	8	5	18	7	9	22	0.815789	0.65
SUCB2_HUMAN	Cluster of Succinate--CoA ligase [GDP-forming] subunit beta, mitochondrial	2	10	10	2	11	14	0.814815	0.65
ACADM_HUMAN	Cluster of Medium-chain specific acyl-CoA dehydrogenase, mitochondrial	8	10	17	9	16	18	0.813953	0.39
SYIM_HUMAN	Isoleucine--tRNA ligase, mitochondrial	2	5	6	1	7	8	0.8125	0.46
A0A087WXF8_HUMAN	Nucleolar protein of 40 kDa	4	7	6	4	8	9	0.809524	0.39
K7EKE6_HUMAN	Lon protease homolog, mitochondrial	12	19	24	15	21	32	0.808824	0.17
RS19_HUMAN	40S ribosomal protein S19	6	11	11	8	11	16	0.8	0.53
RS10_HUMAN	40S ribosomal protein S10	3	7	6	5	7	8	0.8	0.076
PLCE_HUMAN	1-acyl-sn-glycerol-3-phosphate acyltransferase epsilon	0	3	5	0	4	6	0.8	0.89
E41L5_HUMAN	Cluster of Band 4.1-like protein 5	3	3	2	5	2	3	0.8	0.54
A0A0A0MT83_HUMAN	Cluster of Butyryl-CoA dehydrogenase	1	2	1	1	2	2	0.8	0.43
NAT14_HUMAN	N-acetyltransferase 14	0	2	2	1	2	2	0.8	0.54
EF1G_HUMAN	Elongation factor 1-gamma	1	1	2	1	2	2	0.8	0.58
QCR6_HUMAN	Cytochrome b-c1 complex subunit 6, mitochondrial	1	2	1	1	2	2	0.8	0.16
A0A087WZT2_HUMAN	Methyltransferase-like protein 7B	0	2	2	0	3	2	0.8	0.76
S10AE_HUMAN	Protein S100-A14	1	1	2	2	1	2	0.8	0.39
B1AL05_HUMAN	39S ribosomal protein L43, mitochondrial	2	1	1	1	1	3	0.8	0.57
A0A499FJN5_HUMAN	Ferrochelatase	0	2	2	0	3	2	0.8	0.56
TM223_HUMAN	Cluster of Transmembrane protein 223	2	1	1	2	1	2	0.8	0.56
ERG24_HUMAN	Delta(14)-sterol reductase TM7SF2	1	1	2	2	1	2	0.8	0.39
ACAD9_HUMAN	Complex I assembly factor ACAD9, mitochondrial	7	8	4	7	12	5	0.791667	0.51
RL34_HUMAN	60S ribosomal protein L34	5	1	5	6	3	5	0.785714	0.59
SR140_HUMAN	U2 snRNP-associated SURP motif-containing protein	13	10	6	13	15	9	0.783784	0.45
H2A1D_HUMAN	Cluster of Histone H2A type 1-D	3	1	3	2	2	5	0.777778	0.71
DDX28_HUMAN	Probable ATP-dependent RNA helicase DDX28	0	4	3	0	2	7	0.777778	0.95
A0A087WYF7_HUMAN	MIC	1	2	4	1	3	5	0.777778	0.77
A0A7I2V323_HUMAN	Heterogeneous nuclear ribonucleoproteins A2/B1	5	0	2	7	0	2	0.777778	0.68
DESP_HUMAN	Desmoplakin	32	12	39	23	29	55	0.775701	0.46
A0A7I2V4J2_HUMAN	Non-POU domain-containing octamer-binding protein	2	3	5	3	4	6	0.769231	0.088
SMD3_HUMAN	Small nuclear ribonucleoprotein Sm D3	2	3	5	2	4	7	0.769231	0.035
RBM25_HUMAN	RNA-binding protein 25	17	12	7	19	12	16	0.765957	0.46
A0A1X7SBZ2_HUMAN	RNA helicase	6	3	4	8	3	6	0.764706	0.42
sp|K22E_HUMAN	Cluster of sp|K22E_HUMAN|	66	59	73	68	79	112	0.764479	0.015
K1C9_HUMAN	Keratin, type I cytoskeletal 9	33	37	33	29	48	58	0.762963	0.18
NDUA9_HUMAN	NADH dehydrogenase [ubiquinone] 1 alpha subcomplex subunit 9, mitochondrial	7	6	6	8	8	9	0.76	0.076
PR40A_HUMAN	Cluster of Pre-mRNA-processing factor 40 homolog A	10	9	3	12	11	6	0.758621	0.69
AL4A1_HUMAN	Delta-1-pyrroline-5-carboxylate dehydrogenase, mitochondrial	2	9	11	5	12	12	0.758621	0.39
KPRP_HUMAN	Keratinocyte proline-rich protein	4	8	9	5	12	11	0.75	0.29
H4_HUMAN	Histone H4	6	5	10	6	7	15	0.75	0.49
QPCTL_HUMAN	Glutaminyl-peptide cyclotransferase-like protein	2	3	1	2	2	4	0.75	0.52
CY1_HUMAN	Cytochrome c1, heme protein, mitochondrial	2	2	2	1	2	5	0.75	0.88
BDH_HUMAN	D-beta-hydroxybutyrate dehydrogenase, mitochondrial	2	2	2	3	1	4	0.75	0.43
COQ8A_HUMAN	Atypical kinase COQ8A, mitochondrial	2	2	2	1	3	4	0.75	0.42
RAB7L_HUMAN	Ras-related protein Rab-7L1	1	1	1	0	1	3	0.75	0.8
SRSF2_HUMAN	Serine/arginine-rich splicing factor 2	1	2	0	1	2	1	0.75	0.62
SMCA5_HUMAN	SWI/SNF-related matrix-associated actin-dependent regulator of chromatin subfamily A member 5	3	0	0	4	0	0	0.75	0.79
CARF_HUMAN	CDKN2A-interacting protein	2	1	0	1	2	1	0.75	0.7
FIP1_HUMAN	Pre-mRNA 3'-end-processing factor FIP1	1	1	1	1	1	2	0.75	0.04
BACH_HUMAN	Cytosolic acyl coenzyme A thioester hydrolase	1	1	1	2	0	2	0.75	0.6
FMT_HUMAN	Methionyl-tRNA formyltransferase, mitochondrial	1	1	1	1	1	2	0.75	0.18
PAPD1_HUMAN	Poly(A) RNA polymerase, mitochondrial	1	0	2	1	1	2	0.75	0.39
RT25_HUMAN	28S ribosomal protein S25, mitochondrial	0	1	2	0	2	2	0.75	0.69
FPPS_HUMAN	Farnesyl pyrophosphate synthase	1	1	1	1	1	2	0.75	0.18
RT24_HUMAN	28S ribosomal protein S24, mitochondrial	1	1	1	1	1	2	0.75	0.18
MMSA_HUMAN	Methylmalonate-semialdehyde dehydrogenase [acylating], mitochondrial	7	14	10	10	15	17	0.738095	0.19
TRAP1_HUMAN	Heat shock protein 75 kDa, mitochondrial	1	5	8	1	9	9	0.736842	0.86
SYAM_HUMAN	Alanine--tRNA ligase, mitochondrial	3	4	7	2	5	12	0.736842	0.65
K1C14_HUMAN	Cluster of Keratin, type I cytoskeletal 14	28	31	25	26	39	49	0.736842	0.019
OAT_HUMAN	Ornithine aminotransferase, mitochondrial	6	10	14	8	16	17	0.731707	0.34
H2B1C_HUMAN	Cluster of Histone H2B type 1-C/E/F/G/I	5	2	1	5	2	4	0.727273	0.6
EFTS_HUMAN	Cluster of Elongation factor Ts, mitochondrial	3	5	5	4	7	7	0.722222	0.18
PTCD3_HUMAN	Pentatricopeptide repeat domain-containing protein 3, mitochondrial	0	3	2	0	3	4	0.714286	0.69
H3BQB1_HUMAN	Adenine phosphoribosyltransferase (Fragment)	1	2	2	3	2	2	0.714286	0.27
RM44_HUMAN	39S ribosomal protein L44, mitochondrial	1	1	3	2	3	2	0.714286	0.54
A0A7I2V5T4_HUMAN	Aconitate hydratase, mitochondrial	1	2	2	0	2	5	0.714286	0.88
PUM1_HUMAN	Pumilio homolog 1	0	2	3	0	3	4	0.714286	0.66
GLRX5_HUMAN	Glutaredoxin-related protein 5, mitochondrial	2	2	1	2	2	3	0.714286	0.61
RL13A_HUMAN	Cluster of 60S ribosomal protein L13a	4	1	7	5	4	8	0.705882	0.26
DSG1_HUMAN	Desmoglein-1	3	8	8	4	11	12	0.703704	0.21
A0A7I2V2S3_HUMAN	Cluster of Exportin-1	3	3	1	4	2	4	0.7	0.31
SFPQ_HUMAN	Splicing factor, proline- and glutamine-rich	5	0	2	5	0	5	0.7	0.72
SF3B1_HUMAN	Splicing factor 3B subunit 1	12	8	5	16	14	6	0.694444	0.33
RL36_HUMAN	60S ribosomal protein L36	4	2	3	4	5	4	0.692308	0.51
MET15_HUMAN	12S rRNA N4-methylcytidine (m4C) methyltransferase	2	4	3	2	7	4	0.692308	0.47
GLYM_HUMAN	Serine hydroxymethyltransferase, mitochondrial	0	5	6	1	8	7	0.6875	0.54
RM37_HUMAN	Cluster of 39S ribosomal protein L37, mitochondrial	6	2	2	6	3	6	0.666667	0.38
J3KTF9_HUMAN	Cluster of ORM1-like protein 3 (Fragment)	1	0	1	0	0	0	0.666667	0.37
A0A0D9SF53_HUMAN	Cluster of RNA helicase	11	4	7	13	6	14	0.666667	0.5
SF3A3_HUMAN	Splicing factor 3A subunit 3	1	5	2	3	6	3	0.666667	0.61
RL39_HUMAN	60S ribosomal protein L39	2	0	0	2	0	1	0.666667	0.95
E9PJN1_HUMAN	Cluster of Ribosomal protein S6 kinase	0	1	3	0	2	4	0.666667	0.56
PRDX2_HUMAN	Peroxiredoxin-2	2	0	2	3	0	3	0.666667	0.65
A0A669KAX9_HUMAN	Ribosomal_L2_C domain-containing protein (Fragment)	0	2	4	1	3	5	0.666667	0.45
A0A590UJ43_HUMAN	Casein kinase I isoform alpha	4	0	2	3	0	6	0.666667	0.67
SYNM_HUMAN	Probable asparagine--tRNA ligase, mitochondrial	2	0	2	3	1	2	0.666667	0.47
ETHE1_HUMAN	Persulfide dioxygenase ETHE1, mitochondrial	0	0	4	0	2	4	0.666667	0.6
NEK6_HUMAN	Serine/threonine-protein kinase Nek6	0	1	1	0	1	0	0.666667	0.62
PDIP2_HUMAN	Polymerase delta-interacting protein 2	1	1	2	1	2	3	0.666667	0.15
PX11B_HUMAN	Peroxisomal membrane protein 11B	1	1	2	3	2	1	0.666667	0.34
P5CR2_HUMAN	Cluster of Pyrroline-5-carboxylate reductase 2	0	1	1	0	1	1	0.666667	0.99
PAK6_HUMAN	Serine/threonine-protein kinase PAK 6	4	0	0	5	0	1	0.666667	0.66
FRG1_HUMAN	Protein FRG1	3	0	1	5	0	1	0.666667	0.67
CALM1_HUMAN	Calmodulin-1	2	0	0	2	0	0	0.666667	0.93
PAIRB_HUMAN	Plasminogen activator inhibitor 1 RNA-binding protein	0	0	2	0	0	3	0.666667	0.68
COX20_HUMAN	Cytochrome c oxidase assembly protein COX20, mitochondrial	1	2	1	2	2	2	0.666667	0.14
I3L397_HUMAN	Eukaryotic translation initiation factor 5A (Fragment)	2	0	0	2	0	1	0.666667	0.73
A0A2R8Y4Y7_HUMAN	Cluster of Paraplegin	1	1	0	1	2	0	0.666667	0.59
DCD_HUMAN	Dermcidin	1	0	1	1	0	2	0.666667	0.49
TFB1M_HUMAN	Dimethyladenosine transferase 1, mitochondrial	0	1	1	0	1	2	0.666667	0.65
RM49_HUMAN	39S ribosomal protein L49, mitochondrial	0	1	1	0	1	2	0.666667	0.65
A0A499FJK2_HUMAN	Transforming growth factor beta	0	1	1	0	1	2	0.666667	0.65
PGRC1_HUMAN	Membrane-associated progesterone receptor component 1	2	0	0	0	0	0	0.666667	0.37
TMM43_HUMAN	Transmembrane protein 43	2	0	0	0	0	0	0.666667	0.37
B3KXD6_HUMAN	Pescadillo homolog	0	0	2	0	0	0	0.666667	0.37
NDUAC_HUMAN	NADH dehydrogenase [ubiquinone] 1 alpha subcomplex subunit 12	0	2	0	0	0	0	0.666667	0.37
E9PHI4_HUMAN	SUN domain-containing protein 1	0	0	2	0	0	0	0.666667	0.37
DD19A_HUMAN	ATP-dependent RNA helicase DDX19A	0	0	2	0	0	0	0.666667	0.37
HORN_HUMAN	Hornerin	4	9	16	3	15	27	0.644444	0.39
POF1B_HUMAN	Protein POF1B	3	1	5	4	3	7	0.642857	0.23
SYTM_HUMAN	Threonine--tRNA ligase, mitochondrial	0	4	3	0	6	5	0.636364	0.59
PAXB1_HUMAN	PAX3- and PAX7-binding protein 1	7	0	0	7	3	1	0.636364	0.75
NT5D2_HUMAN	5'-nucleotidase domain-containing protein 2	0	3	2	2	4	2	0.625	0.33
THIO_HUMAN	Thioredoxin	3	1	1	2	2	4	0.625	0.57
RM33_HUMAN	39S ribosomal protein L33, mitochondrial	1	1	1	1	1	3	0.6	0.3
D6RH20_HUMAN	28S ribosomal protein S27, mitochondrial (Fragment)	1	1	1	0	3	2	0.6	0.47
RT12_HUMAN	28S ribosomal protein S12, mitochondrial	1	1	1	1	2	2	0.6	0.19
RED_HUMAN	Protein Red	2	0	1	3	1	1	0.6	0.5
A0A087WZN1_HUMAN	Isocitrate dehydrogenase [NAD] subunit, mitochondrial	2	5	3	2	6	9	0.588235	0.29
A0A087X2D0_HUMAN	Serine/arginine-rich-splicing factor 3	2	1	1	3	2	2	0.571429	0.64
A0A7I2V2R3_HUMAN	Heterogeneous nuclear ribonucleoprotein A3	5	1	2	8	1	5	0.571429	0.48
BCLF1_HUMAN	Bcl-2-associated transcription factor 1	2	2	0	3	3	1	0.571429	0.27
H3BTB7_HUMAN	Glutamyl-tRNA synthetase	2	1	1	1	3	3	0.571429	0.25
H0YDD4_HUMAN	Acetyltransferase component of pyruvate dehydrogenase complex (Fragment)	2	0	2	3	0	4	0.571429	0.52
ODBB_HUMAN	2-oxoisovalerate dehydrogenase subunit beta, mitochondrial	1	0	3	1	2	4	0.571429	0.57
K2C78_HUMAN	Keratin, type II cytoskeletal 78	3	3	5	5	5	10	0.55	0.036
XP32_HUMAN	Skin-specific protein 32	1	3	2	1	5	5	0.545455	0.23
A0A7I2V3R8_HUMAN	Cluster of Heterogeneous nuclear ribonucleoprotein A1	4	1	2	6	1	6	0.538462	0.31
CHERP_HUMAN	Calcium homeostasis endoplasmic reticulum protein	6	3	2	7	8	7	0.5	0.1
CHDH_HUMAN	Choline dehydrogenase, mitochondrial	1	3	2	0	5	7	0.5	0.39
H7C2W9_HUMAN	60S ribosomal protein L31 (Fragment)	2	1	1	2	1	5	0.5	0.31
L2HDH_HUMAN	L-2-hydroxyglutarate dehydrogenase, mitochondrial	1	1	1	0	4	2	0.5	0.47
E7ETU7_HUMAN	39S ribosomal protein L3, mitochondrial	0	1	1	0	1	3	0.5	0.52
RT26_HUMAN	28S ribosomal protein S26, mitochondrial	0	1	1	0	3	1	0.5	0.52
A0A590UJK4_HUMAN	Serine/arginine-rich-splicing factor 6	1	0	1	2	1	1	0.5	0.33
RT31_HUMAN	28S ribosomal protein S31, mitochondrial	0	2	1	0	2	4	0.5	0.49
LS14A_HUMAN	Protein LSM14 homolog A	1	0	0	2	0	0	0.5	0.63
RM50_HUMAN	39S ribosomal protein L50, mitochondrial	2	1	0	2	1	3	0.5	0.31
YBOX1_HUMAN	Cluster of Y-box-binding protein 1	0	2	0	0	2	2	0.5	0.56
A0A087WXI5_HUMAN	Cadherin-1	1	0	1	3	0	1	0.5	0.5
RSRC2_HUMAN	Arginine/serine-rich coiled-coil protein 2	0	0	2	0	1	3	0.5	0.55
BUD23_HUMAN	Probable 18S rRNA (guanine-N(7))-methyltransferase	0	1	1	0	1	3	0.5	0.52
SF01_HUMAN	Splicing factor 1	0	1	1	1	2	1	0.5	0.17
B0QYW5_HUMAN	Peroxisomal membrane protein PMP34	1	0	0	2	0	0	0.5	0.63
ODO2_HUMAN	Dihydrolipoyllysine-residue succinyltransferase component of 2-oxoglutarate dehydrogenase complex, mitochondrial	0	0	1	0	0	2	0.5	0.68
A0A087WZ71_HUMAN	ATP-dependent RNA helicase DDX1	1	0	0	2	0	0	0.5	0.63
A0A1W2PP04_HUMAN	RNA-binding motif protein, X-linked 2	1	0	0	2	0	0	0.5	0.63
RCC2_HUMAN	Protein RCC2	1	0	0	2	0	0	0.5	0.63
RRF2M_HUMAN	Ribosome-releasing factor 2, mitochondrial	0	1	1	0	3	1	0.5	0.52
ARL8A_HUMAN	Cluster of ADP-ribosylation factor-like protein 8A	0	0	1	0	0	2	0.5	0.68
UCRIL_HUMAN	Cluster of Putative cytochrome b-c1 complex subunit Rieske-like protein 1	1	0	0	2	0	0	0.5	0.63
RBMX_HUMAN	RNA-binding motif protein, X chromosome	1	0	0	2	0	0	0.5	0.63
ABCF1_HUMAN	ATP-binding cassette sub-family F member 1	1	0	0	2	0	0	0.5	0.63
J3KSR8_HUMAN	Serine/arginine-rich-splicing factor 1 (Fragment)	1	0	0	2	0	0	0.5	0.63
B0QXZ6_HUMAN	Chromobox protein homolog 6	1	0	0	2	0	0	0.5	0.93
LEG4_HUMAN	Galectin-4	0	0	1	2	0	0	0.5	0.56
NUCKS_HUMAN	Nuclear ubiquitous casein and cyclin-dependent kinase substrate 1	0	1	0	0	2	0	0.5	0.67
E9PB61_HUMAN	THO complex subunit 4	3	2	1	3	4	6	0.461538	0.019
RM01_HUMAN	39S ribosomal protein L1, mitochondrial	1	2	1	2	5	2	0.444444	0.2
B0QYK0_HUMAN	RNA-binding protein EWS	4	0	0	5	1	3	0.444444	0.59
CPT2_HUMAN	Carnitine O-palmitoyltransferase 2, mitochondrial	1	1	1	1	3	3	0.428571	0.069
ACSF3_HUMAN	Malonate--CoA ligase ACSF3, mitochondrial	0	1	2	0	3	4	0.428571	0.35
RM39_HUMAN	39S ribosomal protein L39, mitochondrial	0	1	2	0	2	5	0.428571	0.42
KTHY_HUMAN	Thymidylate kinase	1	0	1	1	1	3	0.4	0.18
A0A182DWF2_HUMAN	Thioredoxin-disulfide reductase	0	0	2	0	3	2	0.4	0.31
AURKB_HUMAN	Aurora kinase B	2	0	0	3	1	1	0.4	0.4
A0A0S2Z5D0_HUMAN	Ceroid-lipofuscinosis neuronal 6 late infantile variant isoform 2	0	1	1	2	1	2	0.4	0.061
HEM1_HUMAN	5-aminolevulinate synthase, nonspecific, mitochondrial	0	1	1	0	1	4	0.4	0.46
FBX28_HUMAN	F-box only protein 28	1	4	3	4	7	10	0.380952	0.045
SPF45_HUMAN	Splicing factor 45	2	3	1	4	7	7	0.333333	0.011
C9JJ19_HUMAN	28S ribosomal protein S34, mitochondrial	1	0	0	1	2	0	0.333333	0.36
G8JLG2_HUMAN	Corneodesmosin	0	0	1	0	0	3	0.333333	0.51
CTBP2_HUMAN	C-terminal-binding protein 2	1	0	0	0	0	0	0.333333	0.19
DJB12_HUMAN	DnaJ homolog subfamily B member 12	1	0	0	2	0	1	0.333333	0.73
ENPL_HUMAN	Endoplasmin	0	0	1	0	0	0	0.333333	0.0045
F5H5I6_HUMAN	G-rich sequence factor 1	0	1	0	0	1	2	0.333333	0.39
SF3A2_HUMAN	Splicing factor 3A subunit 2	0	1	0	1	2	0	0.333333	0.32
A0A0A0MTH3_HUMAN	59 kDa serine/threonine-protein kinase	0	0	1	0	0	3	0.333333	0.56
MYH14_HUMAN	Myosin-14	0	0	1	0	0	0	0.333333	0.37
SF3A1_HUMAN	Splicing factor 3A subunit 1	3	6	3	13	15	11	0.307692	0.027
PGAM5_HUMAN	Serine/threonine-protein phosphatase PGAM5, mitochondrial	4	0	0	7	3	3	0.307692	0.26
A0A2R8YD50_HUMAN	Peroxisomal multifunctional enzyme type 2	5	0	0	9	0	8	0.294118	0.28
RM14_HUMAN	39S ribosomal protein L14, mitochondrial	0	0	1	0	1	3	0.25	0.32
RM19_HUMAN	39S ribosomal protein L19, mitochondrial	0	0	1	0	2	2	0.25	0.24
ODBA_HUMAN	2-oxoisovalerate dehydrogenase subunit alpha, mitochondrial	0	1	0	0	2	2	0.25	0.27
ECM1_HUMAN	Extracellular matrix protein 1	0	0	1	0	0	4	0.25	0.51
SPB12_HUMAN	Serpin B12	2	0	0	3	1	5	0.222222	0.14
FUS_HUMAN	Cluster of RNA-binding protein FUS	3	0	0	8	2	4	0.214286	0.24
FILA2_HUMAN	Filaggrin-2	0	2	1	0	6	9	0.2	0.18
A0A494C0J7_HUMAN	TGc domain-containing protein	1	0	0	0	2	3	0.2	0.25
K2C1B_HUMAN	Keratin, type II cytoskeletal 1b	0	0	0	3	5	5	0	0.018
ARGI1_HUMAN	Arginase-1	0	0	0	1	2	3	0	0.0059
PKP1_HUMAN	Plakophilin-1	0	0	0	0	1	4	0	0.14
PTGR3_HUMAN	Prostaglandin reductase 3	0	0	0	0	1	2	0	0.14
KRT86_HUMAN	Cluster of Keratin, type II cuticular Hb6	0	0	0	0	3	0	0	0.37
A0A087WUN7_HUMAN	SRA stem-loop-interacting RNA-binding protein, mitochondrial	0	0	0	0	2	1	0	0.18
HMGB1_HUMAN	High mobility group protein B1	0	0	0	1	0	2	0	0.12
CATA_HUMAN	Catalase	0	0	0	0	0	4	0	0.37
CHCH1_HUMAN	Coiled-coil-helix-coiled-coil-helix domain-containing protein 1	0	0	0	2	1	1	0	0.12
LORI_HUMAN	Loricrin	0	0	0	0	2	2	0	0.12
ANXA1_HUMAN	Annexin A1	0	0	0	3	2	0	0	0.15
SPR2E_HUMAN	Small proline-rich protein 2E	0	0	0	0	3	1	0	0.23
RALB_HUMAN	Ras-related protein Ral-B	0	0	0	0	1	2	0	0.14
PIP_HUMAN	Prolactin-inducible protein	0	0	0	2	0	0	0	0.37
CIRBP_HUMAN	Cold-inducible RNA-binding protein	0	0	0	3	0	0	0	0.37
GATC_HUMAN	Glutamyl-tRNA(Gln) amidotransferase subunit C, mitochondrial	0	0	0	0	2	0	0	0.37
The criteria for inclusion are (i) 95% of peptide threshold, (ii) 99% of protein threshold, (iii) ≥ 2 peptides in the average of 3 replicates.
a, Fold change in average total unique peptide count in biton labeling samples relative to vehicle samples. For fold change calculations only, the mean total unique peptide count was adjusted to 1 for proteins with no peptides detected in vehicle samples.
b, Statistical significance was determined via unpaired Student’s t test, two tailed analysis performed at a significance level of P of ≤ 0.05.

## Sheet: Cp spectrum
Supplementary Dataset 1 Summary of C. parvum proteins identified by LC-MS/MS analysis.
Gene name	Protein name	Total unique spectrum count						Fold change a	p value b
		Biotin			Vehicle
		Exp. 1	Exp. 2	Exp. 3	Exp. 1	Exp. 2	Exp. 3
cgd3_690	ABC transporter, ABCC9	42	50	52	0	0	0	48	< 0.00010
cgd7_4510	ABC transporter, ABCC14	41	34	37	0	0	0	37.3333	0.0013
cgd3_410	ABC transporter, ABCC2	28	31	26	0	0	0	28.3333	0.00091
cgd6_2080	Kem1p-like 5'-3' exonuclease	22	22	20	0	0	0	21.3333	0.00071
cgd4_1370	ABC transporter, ABCC13	17	22	19	0	0	0	19.3333	0.00037
cgd4_1390	ABC transporter, ABCC11	17	21	15	0	0	0	17.6667	0.002
cgd2_70	ABC transporter, ABCC4, CpABC2	16	18	17	0	0	0	17	0.00019
cgd8_3680	Acetyl-CoA carboxylase	4	12	9	0	0	2	12.5	0.028
cgd2_90	ABC transporter, ABCC5	11	17	9	0	0	0	12.3333	0.0062
cgd3_4140	P-type ATpase3	14	11	9	0	0	0	11.3333	0.0071
cgd1_700	ABC transporter,ABCC3, CpABC1	12	9	12	0	0	0	11	0.0013
cgd2_4240	P-type ATpase3 cation transport ATpase	2	5	4	0	0	1	11	0.017
cgd2_2840	Pleckstrin homology (PH) domain containing protein	13	8	10	0	0	0	10.3333	0.0063
cgd2_1520	Magnesium transporter	8	11	10	0	0	0	9.66667	0.00018
cgd6_2580	Uncharacterized protein	5	12	9	0	0	0	8.66667	0.0087
cgd2_3580	Uncharacterized protein	6	10	9	0	0	0	8.33333	0.00077
cgd3_4070	Putative sugar transporter, CpGT1	10	8	6	0	0	0	8	0.01
cgd3_490	GDP-fucose transporter	7	10	6	0	0	0	7.66667	0.0079
cgd3_3520	Putative sodium/calcium exchanger protein	5	7	9	0	0	0	7	0.00063
cgd5_1140	Cinnamyl-alcohol dehydrogenase-like nucleoside diphosphate sugar epimerase	7	6	5	0	0	0	6	0.0044
cgd2_3960	V-ATPase subunit H	2	9	6	0	0	0	5.66667	0.048
cgd3_1260	RING domain protein	6	6	4	0	0	0	5.33333	0.0075
cgd6_5410	Signal peptide plus thr stretch, charged repeats, likely mucin	2	0	3	0	0	1	5	0.2
cgd7_3250	Uncharacterized protein	5	4	5	0	0	0	4.66667	< 0.00010
cgd2_3240	ARF GAP-like zinc finger-containing protein	3	7	4	0	0	0	4.66667	0.018
cgd8_1520	COPII coat assembly protein, Sec16	4	5	5	0	0	0	4.66667	< 0.00010
cgd8_3000	SYG1/EXS domain containg protein	6	4	3	0	0	0	4.33333	0.017
cgd2_20	Heat shock 70 (HSP70) protein	16	23	20	3	6	6	3.93333	0.0026
cgd3_510	Putative fucose translocatorw ith 8 transmembrane domains, within locus of 3 paralogous genes	11	8	4	4	2	0	3.83333	0.1
cgd5_3370	Uncharacterized protein	3	4	4	0	0	0	3.66667	< 0.00010
cgd2_2680	Possible MgtA, cation transport Atpase	5	4	2	0	0	0	3.66667	0.029
cgd4_320	Rab11 (putative rhoptry proteins)	4	2	5	0	0	0	3.66667	0.011
cgd8_3310	Ribosome maturation protein Sdo1/SBDS	1	3	7	0	0	0	3.66667	0.059
cgd8_1380	Uncharacterized protein	4	3	4	0	0	0	3.66667	0.0013
cgd3_2090	40S ribosomal protein Sae	2	2	3	0	1	1	3.5	0.01
cgd2_2400	P-type phospholipid transporter	4	3	3	0	0	0	3.33333	0.0047
cgd8_2090	Cation-transporting ATpase 2 with 8 transmembrane domains	4	5	1	0	0	0	3.33333	0.057
cgd3_3340	SECIS binding protein. pelota RNA binding domain containing protein	1	7	1	0	0	0	3	0.21
cgd7_360	Heat shock protein, Hsp70	6	5	6	2	2	2	2.83333	0.002
cgd2_720	Uncharacterized protein	2	6	0	0	0	0	2.66667	0.19
cgd1_880	Eukaryotic initiation factor 4A (eIF4A)	3	2	3	0	0	0	2.66667	0.0028
cgd5_3850	Adapter-protein complex 1 gamma subunit	3	4	1	0	0	0	2.66667	0.046
cgd8_1270	Clathrin heavy chain	4	2	2	0	0	0	2.66667	0.037
cgd1_1730	Haloacid dehalogenase-like hydrolase	2	2	1	1	1	0	2.5	0.18
cgd5_1710	CTP synthase	1	3	3	0	0	0	2.33333	0.017
cgd1_3810	Uncharacterized protein	4	0	3	1	0	2	2.33333	0.39
cgd6_3790	Glyceraldehyde-3-phosphate dehydrogenase	3	7	10	0	3	6	2.22222	0.17
cgd6_830	PH domain-containing protein	2	3	1	0	0	0	2	0.031
cgd2_250	Uncharacterized protein	3	0	3	0	0	0	2	0.12
cgd6_130	Possible Na+/H+ and K+/H+ antiporter	3	2	1	0	0	0	2	0.047
cgd2_2660	UDP N-acetylglucosamine transporter-like nucleotide sugar transporter	5	0	1	0	0	0	2	0.28
cgd7_4660	Secreted mucin like glycoprotein, signal peptide, thr stretch	0	0	2	0	0	1	2	0.68
cgd6_570	60S ribosomal protein L23 (Fragment)	4	1	2	3	0	1	1.75	0.74
cgd7_4060	Signal recognition particle subunit SRP72	5	12	7	2	5	7	1.71429	0.22
cgd2_3650	Uncharacterized protein	1	3	1	0	0	0	1.66667	0.12
cgd7_4520	ABC transporter, ABCC15	5	0	0	0	0	0	1.66667	0.37
cgd6_3900	Uncharacterized protein	2	2	1	0	0	0	1.66667	0.017
cgd6_5500	Uncharacterized protein	5	0	0	0	0	0	1.66667	0.37
cgd6_3990	Elongation factor 1-alpha	11	9	6	7	3	6	1.625	0.34
cgd6_3190	60S ribosomal protein-like, putative	7	2	0	4	2	0	1.5	0.77
cgd2_390	Uncharacterized protein	0	1	2	0	1	1	1.5	0.66
cgd2_280	Ribosomal protein L15	2	1	0	2	0	0	1.5	0.85
cgd7_4760	Ribosomal protein S4, putative (Fragment)	5	1	1	4	0	1	1.4	0.84
cgd6_4620	60S ribosomal protein L26 (Fragment)	8	9	10	6	6	8	1.35	0.04
cgd1_580	Dynamin-like protein	1	2	1	0	0	0	1.33333	0.018
cgd5_3200	Putative acyl-CoA synthetase	2	1	1	0	0	0	1.33333	0.037
cgd1_3370	CS domain-containing protein	1	2	1	0	0	0	1.33333	0.018
cgd6_90	Mechanosensitive ion channel protein	1	3	0	0	0	0	1.33333	0.19
cgd7_460	P-type cation-tranporting ATpase	4	0	0	0	0	0	1.33333	0.37
cgd6_140	Possible Na+/H+ and K+/H+ antiporter	1	2	1	0	0	0	1.33333	0.018
cgd6_490	Zinc ZIP transporter protein	2	1	1	0	0	0	1.33333	0.037
cgd6_4190	60S ribosomal protein L10, alpha/beta hammerhead	5	5	6	5	3	4	1.33333	0.34
cgd5_2780	40S ribosomal protein S10	3	2	3	3	1	2	1.33333	0.51
cgd7_1880	60S ribosomal protein L44 (Fragment)	2	2	0	2	1	0	1.33333	0.72
cgd6_3340	60S ribosomal protein L32	3	4	6	1	4	5	1.3	0.53
cgd7_4280	Signal peptide, large secreted protein	4	4	1	2	3	2	1.28571	0.61
cgd7_2420	60S ribosomal protein L22	3	3	3	2	2	3	1.28571	0.12
cgd1_2270	40S ribosomal protein S26	3	8	8	3	6	6	1.26667	0.9
cgd4_3080	Ribosomal protein S27a, ubiquitin plus zincribbon, UB13p (Fragment)	0	2	3	0	2	2	1.25	0.8
cgd6_4630	40S ribosomal protein S8	12	21	27	10	20	21	1.17647	0.67
cgd6_1390	Ribosomal protein S23 (Fragment)	12	18	25	10	18	19	1.17021	0.58
cgd4_4040	Yer006wp-like. Yjeq GTpase (Fragment)	5	9	9	4	9	7	1.15	0.69
cgd5_3160	Actin	3	9	10	3	8	9	1.1	0.65
cgd4_4020	40S ribosomal protein S2/S5. DSRBD RNA binding domain	4	5	2	4	4	2	1.1	0.94
cgd8_400	60S ribosomal protein L9	14	15	12	11	12	15	1.07895	0.76
cgd4_3160	40S ribosomal protein S3a	26	44	56	22	42	53	1.07692	0.8
cgd8_650	60S ribosomal protein L23A (Fragment)	8	11	15	8	12	12	1.0625	0.66
cgd2_2990	60S ribosomal protein L13	13	15	29	13	14	27	1.05556	0.85
cgd5_3720	40S ribosomal protein S17	7	6	8	6	7	7	1.05	0.51
cgd6_2460	60s ribosomal protein L21	5	9	9	4	8	10	1.04545	0.92
cgd6_2170	60S ribosomal protein L11	6	10	10	6	7	12	1.04	0.59
cgd2_1000	Bruno-like, RRM domain RNA binding protein	2	1	0	0	0	0	1	0.17
cgd4_3340	Pleckstrin homology (PH) domain containing protein	2	0	1	0	0	0	1	0.19
cgd6_1510	Uncharacterized protein	3	0	0	0	0	0	1	0.37
cgd5_3500	Uncharacterized protein	0	2	1	0	0	0	1	0.17
cgd3_4020	eIF-3 p25/subunit 11 (Fragment)	3	0	0	0	0	0	1	0.37
cgd7_4190	Cation-transporting P-type Atpase	1	2	0	0	0	0	1	0.15
cgd1_3050	Cation efflux protein	2	0	1	0	0	0	1	0.19
cgd7_2250	40S ribosomal protein S3, KH domain	8	15	14	5	15	17	1	0.99
cgd2_170	40s ribosomal protein s24 (Fragment)	10	11	24	10	12	23	1	0.86
cgd2_3000	40S ribosomal protein S16	8	12	8	8	11	9	1	0.93
cgd5_3040	40S ribosomal protein S7 (Fragment)	7	10	11	8	7	13	1	0.91
cgd4_470	60S ribosomal protein L18 (Fragment)	6	5	9	5	5	10	1	0.92
cgd8_4050	Ribosomal protein S29 (Fragment)	6	4	4	6	5	3	1	0.83
cgd3_830	60S ribosomal protein L35	3	4	4	3	4	4	1	0.52
cgd4_1230	60S ribosomal protein L28	4	4	3	4	4	3	1	0.83
cgd8_1840	40S ribosomal subunit protein S9, putative	2	4	5	3	3	5	1	0.95
cgd3_2250	60S ribosomal protein L37A (Fragment)	5	2	2	5	2	2	1	0.89
cgd3_3930	60S ribosomal protein L27A or L27a	5	1	1	5	1	1	1	0.91
cgd7_2110	60S ribosomal proteins L8/L2	2	2	0	3	1	0	1	0.88
cgd8_440	60S ribosomal protein L5 (Fragment)	1	1	1	0	1	2	1	0.87
cgd7_1460	40S ribosomal protein S27 (Fragment)	1	2	1	1	1	2	1	0.64
cgd6_3710	40S ribosomal protein S30 (Fragment)	3	0	0	3	0	0	1	0.93
cgd7_5060	Putative 40S ribosomal protein S20 (Fragment)	1	2	1	1	1	2	1	0.97
cgd7_130	40S ribosomal protein S14 (Fragment)	5	12	12	4	14	12	0.966667	0.78
cgd8_3450	60S ribosomal protein L17	5	10	11	5	11	11	0.962963	0.63
cgd3_2440	Ribosomal protein S18A, rps18ap, HhH domain	9	15	18	9	15	20	0.954545	0.76
cgd2_4260	40S ribosomal protein S6 (Fragment)	12	10	10	8	8	18	0.941176	0.81
cgd6_3180	40S ribosomal protein S15 (Fragment)	3	13	6	2	12	10	0.916667	0.93
cgd2_1070	40S ribosomal protein S25	3	5	6	3	4	9	0.875	0.74
cgd4_840	Putative 60S ribosomal protein L24	3	3	7	3	4	8	0.866667	0.76
cgd1_850	40S ribosomal protein S19 (Fragment)	2	9	8	2	11	9	0.863636	0.96
cgd3_3790	60S ribosomal protein L19 (Fragment)	3	3	0	3	3	1	0.857143	0.61
cgd1_1280	Domain KOG1676, K-homology type RNA binding proteins	1	2	3	0	3	4	0.857143	0.84
cgd5_2210	40S ribosomal protein S13 (Fragment)	5	6	3	5	6	6	0.823529	0.29
cgd6_4320	40S ribosomal protein S5 (Fragment)	5	9	7	5	11	11	0.777778	0.54
cgd8_4360	40S ribosomal protein S15A (Fragment)	3	1	2	4	1	3	0.75	0.56
cgd5_970	60S ribosomal protein L13A (Fragment)	2	1	3	2	2	4	0.75	0.31
cgd1_1660	60S ribosomal protein L36	3	0	5	4	0	7	0.727273	0.64
cgd1_3020	Fructose-bisphosphate aldolase	0	2	0	0	0	0	0.666667	0.37
cgd8_1670	Vacuolar proton pump subunit B	0	2	0	0	0	0	0.666667	0.37
cgd8_80	Transmembrane amino acid transporter protein	2	0	0	0	0	0	0.666667	0.37
cgd8_430	60S ribosomal protein L7a (Fragment)	0	2	0	2	1	1	0.5	0.39
cgd8_4350	60S ribosomal protein L7	0	0	1	0	0	2	0.5	0.68
The criteria for inclusion are (i) 95% of peptide threshold, (ii) 99% of protein threshold, (iii) ≥ 2 peptides in the average of 3 replicates.
a, Fold change in average total unique peptide count in biton labeling samples relative to vehicle samples. For fold change calculations only, the mean total unique peptide count was adjusted to 1 for proteins with no peptides detected in vehicle samples.
b, Statistical significance was determined via unpaired Student’s t test, two tailed analysis performed at a significance level of P of ≤ 0.05.

## Sheet: Host spectrum
Supplementary Dataset 1 Summary of host proteins identified by LC-MS/MS analysis.
Gene name	Protein name	Total unique spectrum count						Fold change a	p value b
		Biotin			Vehicle
		Exp. 1	Exp. 2	Exp. 3	Exp. 1	Exp. 2	Exp. 3
DYHC1_HUMAN	Cluster of Cytoplasmic dynein 1 heavy chain 1	4	4	4	0	1	1	6	0.0016
HAX1_HUMAN	HCLS1-associated protein X-1	2	1	2	0	0	1	5	0.042
PUR2_HUMAN	Trifunctional purine biosynthetic protein adenosine-3	1	2	2	0	0	1	5	0.025
HS105_HUMAN	Cluster of Heat shock protein 105 kDa	5	1	3	0	0	2	4.5	0.17
DSG2_HUMAN	Desmoglein-2	3	0	6	0	0	2	4.5	0.23
TCPH_HUMAN	T-complex protein 1 subunit eta	0	3	1	0	1	0	4	0.38
CALX_HUMAN	Cluster of Calnexin	3	0	1	0	0	1	4	0.34
C9JX88_HUMAN	26S proteasome regulatory subunit 7	1	0	3	0	0	1	4	0.3
SRPRA_HUMAN	Signal recognition particle receptor subunit alpha	2	1	1	1	0	0	4	0.2
A0A5F9ZHN9_HUMAN	Aldehyde dehydrogenase	4	0	0	1	0	0	4	0.53
SYMC_HUMAN	Methionine--tRNA ligase, cytoplasmic	1	1	2	1	0	0	4	0.16
RCN1_HUMAN	Reticulocalbin-1	2	1	1	1	0	0	4	0.2
NUBP2_HUMAN	Cytosolic Fe-S cluster assembly factor NUBP2	1	0	3	0	0	1	4	0.3
CLIC1_HUMAN	Chloride intracellular channel protein 1	0	0	4	0	0	1	4	0.51
A0A075B730_HUMAN	Epiplakin	3	2	2	0	1	1	3.5	0.22
F1T0I1_HUMAN	Protein transport protein sec16	3	1	3	2	0	0	3.5	0.26
EHD4_HUMAN	EH domain-containing protein 4	1	4	2	0	1	1	3.5	0.15
TCPB_HUMAN	T-complex protein 1 subunit beta	1	2	4	0	1	1	3.5	0.1
A0A0A0MRM8_HUMAN	Unconventional myosin-6	3	0	4	1	0	1	3.5	0.26
A0A3B3IU45_HUMAN	DNA helicase	2	0	5	1	0	1	3.5	0.32
GCN1_HUMAN	eIF-2-alpha kinase activator GCN1	6	4	5	1	1	3	3	0.028
GNAI2_HUMAN	Cluster of Guanine nucleotide-binding protein G(i) subunit alpha-2	2	1	3	1	0	1	3	0.12
DECR_HUMAN	2,4-dienoyl-CoA reductase [(3E)-enoyl-CoA-producing], mitochondrial	0	0	3	0	0	1	3	0.56
CTBP1_HUMAN	C-terminal-binding protein 1	3	0	0	1	0	0	3	0.4
RCN2_HUMAN	Reticulocalbin-2	4	1	1	2	0	0	3	0.44
CEPT1_HUMAN	Choline/ethanolaminephosphotransferase 1	2	1	0	1	0	0	3	0.45
HP1B3_HUMAN	Cluster of Heterochromatin protein 1-binding protein 3	1	0	2	0	0	1	3	0.31
E9PCY5_HUMAN	Cluster of DNA topoisomerase 2 (Fragment)	3	0	0	1	0	0	3	0.59
LMF2_HUMAN	Lipase maturation factor 2	2	1	0	0	1	0	3	0.37
PCID2_HUMAN	PCI domain-containing protein 2	1	2	0	1	0	0	3	0.45
NFXL1_HUMAN	NF-X1-type zinc finger protein NFXL1	0	1	2	0	0	1	3	0.34
A0A1W2PNX8_HUMAN	Protein unc-45 homolog A	0	1	2	0	0	1	3	0.34
SRP68_HUMAN	Signal recognition particle subunit SRP68	1	0	2	0	0	1	3	0.31
AHNK_HUMAN	Neuroblast differentiation-associated protein AHNAK	8	1	13	4	1	3	2.75	0.26
MIRO2_HUMAN	Mitochondrial Rho GTPase 2	6	2	3	3	0	1	2.75	0.25
THEM6_HUMAN	Protein THEM6	2	2	4	1	0	2	2.66667	0.083
DYN2_HUMAN	Dynamin-2	4	1	3	1	1	1	2.66667	0.19
ECT2_HUMAN	Protein ECT2	5	2	1	2	0	1	2.66667	0.54
KI67_HUMAN	Proliferation marker protein Ki-67	9	0	17	4	0	6	2.6	0.36
MYH9_HUMAN	Cluster of Myosin-9	5	0	13	1	0	6	2.57143	0.38
VDAC1_HUMAN	Voltage-dependent anion-selective channel protein 1	3	1	1	0	1	1	2.5	0.31
TAF2_HUMAN	Cluster of Transcription initiation factor TFIID subunit 2	2	3	0	1	1	0	2.5	0.5
TIF1B_HUMAN	Transcription intermediary factor 1-beta	2	0	8	1	0	3	2.5	0.37
CAND1_HUMAN	Cullin-associated NEDD8-dissociated protein 1	5	0	0	2	0	0	2.5	0.65
ICAM1_HUMAN	Intercellular adhesion molecule 1	1	3	1	0	2	0	2.5	0.36
SRPRB_HUMAN	Signal recognition particle receptor subunit beta	2	1	2	0	1	1	2.5	0.1
EIF3D_HUMAN	Eukaryotic translation initiation factor 3 subunit D	2	0	3	1	0	1	2.5	0.37
A0A3B3IRT8_HUMAN	Cluster of Signal sequence receptor subunit alpha	1	2	2	0	1	1	2.5	0.071
DYL1_HUMAN	Dynein light chain 1, cytoplasmic	1	2	2	1	0	1	2.5	0.12
H0Y8C6_HUMAN	Importin-5 (Fragment)	2	2	1	0	1	1	2.5	0.11
SPTC1_HUMAN	Serine palmitoyltransferase 1	2	2	1	2	0	0	2.5	0.43
A0A6Q8PG52_HUMAN	Ras-related protein Rab-7a	3	1	3	0	0	0	2.33333	0.03
TSP1_HUMAN	Thrombospondin-1	2	0	5	1	0	2	2.33333	0.43
PISD_HUMAN	Cluster of Phosphatidylserine decarboxylase proenzyme, mitochondrial	3	2	2	0	1	2	2.33333	0.11
GANAB_HUMAN	Neutral alpha-glucosidase AB	1	2	4	0	1	2	2.33333	0.2
A0A7I2V370_HUMAN	Catechol O-methyltransferase	2	1	4	3	0	0	2.33333	0.56
F8VPD4_HUMAN	Aspartate carbamoyltransferase	6	4	6	1	3	3	2.28571	0.029
A0A2R8Y7C0_HUMAN	Hemoglobin subunit alpha (Fragment)	2	2	5	2	1	1	2.25	0.21
ASPH_HUMAN	Aspartyl/asparaginyl beta-hydroxylase	3	3	3	1	2	1	2.25	0.019
DX39A_HUMAN	ATP-dependent RNA helicase DDX39A	5	1	3	4	0	0	2.25	0.57
DDX21_HUMAN	Cluster of Nucleolar RNA helicase 2	8	0	1	4	0	0	2.25	0.66
FLNA_HUMAN	Cluster of Filamin-A	27	2	17	9	1	11	2.19048	0.4
SYDC_HUMAN	Cluster of Aspartate--tRNA ligase, cytoplasmic	3	2	5	2	1	2	2	0.15
NEK6_HUMAN	Serine/threonine-protein kinase Nek6	0	1	1	0	1	0	2	0.62
FEN1_HUMAN	Flap endonuclease 1	2	2	4	2	1	1	2	0.2
PTPM1_HUMAN	Phosphatidylglycerophosphatase and protein-tyrosine phosphatase 1	1	2	1	0	2	0	2	0.44
NOC2L_HUMAN	Nucleolar complex protein 2 homolog	1	1	2	0	1	1	2	0.16
VPS4A_HUMAN	Cluster of Vacuolar protein sorting-associated protein 4A	4	1	1	2	1	0	2	0.55
COX6C_HUMAN	Cytochrome c oxidase subunit 6C	0	2	2	0	0	2	2	0.47
NDUS3_HUMAN	NADH dehydrogenase [ubiquinone] iron-sulfur protein 3, mitochondrial	2	2	2	0	1	2	2	0.11
LAR4B_HUMAN	La-related protein 4B	1	1	2	1	0	1	2	0.27
METK2_HUMAN	S-adenosylmethionine synthase isoform type-2	3	1	2	2	1	0	2	0.47
A0A024RCG2_HUMAN	Solute carrier family 22 (Organic cation transporter), member 18, isoform CRA_a	2	1	1	1	1	0	2	0.37
AT5F1_HUMAN	ATP synthase F(0) complex subunit B1, mitochondrial	2	1	1	0	1	1	2	0.24
PML_HUMAN	Protein PML	5	0	1	3	0	0	2	0.71
PRC2C_HUMAN	Protein PRRC2C	0	0	2	0	0	1	2	0.68
DJC30_HUMAN	DnaJ homolog subfamily C member 30, mitochondrial	3	0	1	1	0	1	2	0.55
NAT10_HUMAN	RNA cytidine acetyltransferase	0	0	2	0	0	1	2	1
A0A087WZ13_HUMAN	Ribonucleoprotein PTB-binding 1	2	0	0	1	0	0	2	0.73
A0A0B4J2A4_HUMAN	3-ketoacyl-CoA thiolase, mitochondrial	1	1	2	0	1	1	2	0.16
NOC4L_HUMAN	Nucleolar complex protein 4 homolog	0	1	3	0	0	2	2	0.55
GPAT4_HUMAN	Glycerol-3-phosphate acyltransferase 4	1	1	2	0	1	1	2	0.16
CBX5_HUMAN	Chromobox protein homolog 5	0	0	2	0	0	1	2	0.68
DCXR_HUMAN	L-xylulose reductase	0	0	2	0	0	1	2	0.68
UIF_HUMAN	UAP56-interacting factor	2	0	0	1	0	0	2	0.73
ERGI1_HUMAN	Endoplasmic reticulum-Golgi intermediate compartment protein 1	2	0	0	1	0	0	2	0.73
A0A0C4DG98_HUMAN	THO complex subunit 2	2	0	0	1	0	0	2	0.73
GPTC1_HUMAN	G patch domain-containing protein 1	2	0	0	1	0	0	2	0.73
GRWD1_HUMAN	Glutamate-rich WD repeat-containing protein 1	2	0	0	1	0	0	2	0.73
SYRM_HUMAN	Probable arginine--tRNA ligase, mitochondrial	2	0	0	1	0	0	2	0.73
ODPX_HUMAN	Pyruvate dehydrogenase protein X component, mitochondrial	0	0	2	0	0	1	2	0.68
PRP19_HUMAN	Pre-mRNA-processing factor 19	2	0	0	1	0	0	2	0.73
RFC1_HUMAN	Replication factor C subunit 1	2	0	0	1	0	0	2	0.73
C9JRZ6_HUMAN	MIC	3	4	2	3	1	1	1.8	0.35
A0A0A0MTI1_HUMAN	Delta(24)-sterol reductase	4	6	4	4	3	1	1.75	0.33
K7ERI7_HUMAN	60S ribosomal protein L22	2	2	3	2	0	2	1.75	0.34
UT14A_HUMAN	U3 small nucleolar RNA-associated protein 14 homolog A	3	1	3	1	0	3	1.75	0.37
S10AA_HUMAN	Protein S100-A10	1	2	4	1	0	3	1.75	0.21
FXRD1_HUMAN	FAD-dependent oxidoreductase domain-containing protein 1	1	2	4	0	2	2	1.75	0.34
H7C1I0_HUMAN	Solute carrier family 35 member E1 (Fragment)	2	2	3	1	2	1	1.75	0.084
AT2A2_HUMAN	Cluster of Sarcoplasmic/endoplasmic reticulum calcium ATPase 2	12	12	14	7	6	9	1.72727	0.012
B2R5W2_HUMAN	Cluster of Heterogeneous nuclear ribonucleoproteins C1/C2	7	0	5	2	0	5	1.71429	0.53
LAP2B_HUMAN	Lamina-associated polypeptide 2, isoforms beta/gamma	5	6	6	2	3	5	1.7	0.019
A0A0U1RQF0_HUMAN	3-hydroxyacyl-[acyl-carrier-protein] dehydratase	9	4	4	8	0	2	1.7	0.66
HS90B_HUMAN	Cluster of Heat shock protein HSP 90-beta	23	13	28	16	10	12	1.68421	0.3
MYO1D_HUMAN	Unconventional myosin-Id	2	2	1	0	0	0	1.66667	0.047
SYEP_HUMAN	Bifunctional glutamate/proline--tRNA ligase	2	0	3	0	0	0	1.66667	0.12
A0A087WVP1_HUMAN	Protocadherin Fat 1	2	0	3	0	0	0	1.66667	0.12
PPIA_HUMAN	Peptidyl-prolyl cis-trans isomerase A	3	1	6	4	0	2	1.66667	0.67
DDX47_HUMAN	Cluster of Probable ATP-dependent RNA helicase DDX47	2	1	2	0	1	2	1.66667	0.29
BORG5_HUMAN	Cdc42 effector protein 1	2	2	1	2	0	1	1.66667	0.34
TIM29_HUMAN	Mitochondrial import inner membrane translocase subunit Tim29	2	1	2	1	1	1	1.66667	0.2
NSUN5_HUMAN	28S rRNA (cytosine-C(5))-methyltransferase	1	2	2	0	1	2	1.66667	0.28
ROMO1_HUMAN	Reactive oxygen species modulator 1	1	2	2	1	1	1	1.66667	0.12
MK67I_HUMAN	MKI67 FHA domain-interacting nucleolar phosphoprotein	2	0	3	1	0	2	1.66667	0.56
ARAF_HUMAN	Cluster of Serine/threonine-protein kinase A-Raf	2	2	1	1	1	1	1.66667	0.22
DNJB6_HUMAN	DnaJ homolog subfamily B member 6	3	1	1	3	0	0	1.66667	0.78
ERLN2_HUMAN	Erlin-2	6	5	2	5	2	1	1.625	0.58
MAGD2_HUMAN	Melanoma-associated antigen D2	3	4	9	2	2	6	1.6	0.56
SGPL1_HUMAN	Cluster of Sphingosine-1-phosphate lyase 1	1	8	7	2	3	5	1.6	0.45
EI2BA_HUMAN	Cluster of Translation initiation factor eIF-2B subunit alpha	2	6	8	0	3	7	1.6	0.37
A0A0B4J1V9_HUMAN	Helicase, lymphoid-specific, isoform CRA_b	5	2	1	3	0	2	1.6	0.62
PLEC_HUMAN	Plectin	59	6	72	41	7	39	1.57471	0.62
XRN2_HUMAN	5'-3' exoribonuclease 2	3	4	4	2	2	3	1.57143	0.0097
SQSTM_HUMAN	Sequestosome-1	1	3	7	0	2	5	1.57143	0.54
EF2_HUMAN [2]	Cluster of Elongation factor 2	10	3	12	6	2	8	1.5625	0.45
G3XAN4_HUMAN	Translocating chain-associated membrane protein 1	1	7	6	2	4	3	1.55556	0.65
COPA_HUMAN	Coatomer subunit alpha	8	3	7	3	2	7	1.5	0.33
C9JZR2_HUMAN	Catenin delta-1	5	6	10	3	4	7	1.5	0.14
IF4A3_HUMAN	Eukaryotic initiation factor 4A-III	3	2	7	2	1	5	1.5	0.33
DHCR7_HUMAN	Cluster of 7-dehydrocholesterol reductase	5	4	3	3	4	1	1.5	0.44
NCLN_HUMAN	Cluster of Nicalin	6	7	5	3	5	4	1.5	0.13
NAMPT_HUMAN	Nicotinamide phosphoribosyltransferase	4	2	3	3	2	1	1.5	0.55
1433T_HUMAN	Cluster of 14-3-3 protein theta	3	3	3	2	2	2	1.5	0.34
SFXN4_HUMAN	Sideroflexin-4	2	3	4	1	3	2	1.5	0.9
A0A087X2D5_HUMAN	39S ribosomal protein L45, mitochondrial	0	2	4	1	2	1	1.5	0.71
IASPP_HUMAN	RelA-associated inhibitor	0	4	2	1	1	2	1.5	0.66
H3BS72_HUMAN	Very-long-chain (3R)-3-hydroxyacyl-CoA dehydratase	4	1	1	4	0	0	1.5	0.99
A0A3B3IRI2_HUMAN	Cluster of CTP synthase	3	1	2	2	1	1	1.5	0.58
A0A7I2V351_HUMAN	Importin subunit alpha-1	1	2	3	0	1	3	1.5	0.72
TMED9_HUMAN	Transmembrane emp24 domain-containing protein 9	1	3	2	1	1	2	1.5	0.36
S2540_HUMAN	Solute carrier family 25 member 40	6	0	0	4	0	0	1.5	0.79
BUB3_HUMAN	Mitotic checkpoint protein BUB3	2	1	0	2	0	0	1.5	0.85
CIR1_HUMAN	Corepressor interacting with RBPJ 1	2	1	0	1	1	0	1.5	0.7
NOP58_HUMAN	Nucleolar protein 58	1	0	2	1	0	1	1.5	0.73
ECHD1_HUMAN	Cluster of Ethylmalonyl-CoA decarboxylase	3	0	0	1	0	1	1.5	0.75
RHOF_HUMAN	Rho-related GTP-binding protein RhoF	2	0	1	1	0	1	1.5	0.69
A0A0G2JRA5_HUMAN	RNA-binding protein fox-1 homolog 2 (Fragment)	2	0	1	0	1	1	1.5	0.6
TOP1_HUMAN	DNA topoisomerase 1	2	0	1	1	0	1	1.5	0.69
CCNL1_HUMAN	Cyclin-L1	0	2	1	0	1	1	1.5	0.65
PRS4_HUMAN	26S proteasome regulatory subunit 4	2	0	1	1	0	1	1.5	0.69
RRP7A_HUMAN	Ribosomal RNA-processing protein 7 homolog A	3	0	0	2	0	0	1.5	0.86
A0A0B4J1R6_HUMAN	Transketolase	2	0	1	1	0	1	1.5	0.69
B4DXZ6_HUMAN	Cluster of Fragile X mental retardation syndrome-related protein 1	2	0	1	2	0	0	1.5	0.88
RT21_HUMAN	28S ribosomal protein S21, mitochondrial	0	1	2	0	1	1	1.5	0.66
RAP1B_HUMAN	Ras-related protein Rap-1b	0	1	2	1	0	1	1.5	0.78
A0A286YF22_HUMAN	D-3-phosphoglycerate dehydrogenase	13	8	16	8	7	10	1.48	0.23
A0A140T913_HUMAN	Cluster of HLA class I histocompatibility antigen, A alpha chain	11	7	7	7	5	5	1.47059	0.28
ADAS_HUMAN	Alkyldihydroxyacetonephosphate synthase, peroxisomal	13	13	16	11	9	9	1.44828	0.24
A0A6Q8PFJ0_HUMAN	Prelamin-A/C	15	2	9	11	1	6	1.44444	0.8
A0A0R4J2E8_HUMAN	Matrin-3	6	2	5	6	1	2	1.44444	0.68
NUMA1_HUMAN	Nuclear mitotic apparatus protein 1	12	0	1	8	0	1	1.44444	0.86
TM9S3_HUMAN	Transmembrane 9 superfamily member 3	4	4	5	3	2	4	1.44444	0.12
PRKDC_HUMAN	DNA-dependent protein kinase catalytic subunit	38	29	31	26	24	18	1.44118	0.29
CMC1_HUMAN	Calcium-binding mitochondrial carrier protein Aralar1	9	4	7	8	2	4	1.42857	0.83
RAB1A_HUMAN	Cluster of Ras-related protein Rab-1A	2	2	6	1	1	5	1.42857	0.71
HACL2_HUMAN	2-hydroxyacyl-CoA lyase 2	3	2	5	2	2	3	1.42857	0.31
A0A3B3ITX4_HUMAN	Uncharacterized protein	3	3	4	3	2	2	1.42857	0.35
NOM1_HUMAN	Nucleolar MIF4G domain-containing protein 1	3	3	4	1	2	4	1.42857	0.14
SYWC_HUMAN	Cluster of Tryptophan--tRNA ligase, cytoplasmic	1	4	5	0	2	5	1.42857	0.55
FAF2_HUMAN	FAS-associated factor 2	5	4	5	2	3	5	1.4	0.14
LENG8_HUMAN	Leukocyte receptor cluster member 8	3	2	2	2	0	3	1.4	0.55
RTCB_HUMAN	RNA-splicing ligase RtcB homolog	1	3	3	1	1	3	1.4	0.46
PCAT1_HUMAN	Lysophosphatidylcholine acyltransferase 1	3	3	1	2	2	1	1.4	0.57
A0A7I2V2T3_HUMAN	Inosine-5'-monophosphate dehydrogenase 2	3	0	4	2	0	3	1.4	0.71
EBP2_HUMAN	Probable rRNA-processing protein EBP2	4	1	2	1	2	2	1.4	0.54
MCM3_HUMAN	DNA replication licensing factor MCM3	3	2	2	3	1	1	1.4	0.86
B1AH87_HUMAN	Peripheral-type benzodiazepine receptor (Fragment)	2	3	2	1	2	2	1.4	0.21
ATPMK_HUMAN	ATP synthase membrane subunit K, mitochondrial	3	2	2	1	2	2	1.4	0.29
DJC11_HUMAN	DnaJ homolog subfamily C member 11	7	7	7	4	4	7	1.4	0.028
RPN1_HUMAN	Dolichyl-diphosphooligosaccharide--protein glycosyltransferase subunit 1	15	8	9	10	6	7	1.3913	0.54
IF4A1_HUMAN	Eukaryotic initiation factor 4A-I	6	6	10	5	4	7	1.375	0.03
F5GY37_HUMAN	Prohibitin	8	8	6	7	5	4	1.375	0.54
A0A087WUV8_HUMAN	Basigin	4	4	3	1	4	3	1.375	0.27
KPYM_HUMAN	Cluster of Pyruvate kinase PKM	14	20	34	8	16	26	1.36	0.41
TFP11_HUMAN	Tuftelin-interacting protein 11	11	5	3	7	4	3	1.35714	0.71
UMPS_HUMAN	Uridine 5'-monophosphate synthase	1	0	3	0	0	0	1.33333	0.17
F5H1S8_HUMAN	Malectin (Fragment)	3	1	0	0	0	0	1.33333	0.22
2ABA_HUMAN	Serine/threonine-protein phosphatase 2A 55 kDa regulatory subunit B alpha isoform	3	0	1	0	0	0	1.33333	0.24
EF1A1_HUMAN	Cluster of Elongation factor 1-alpha 1	14	16	30	12	12	21	1.33333	0.44
STT3B_HUMAN	Dolichyl-diphosphooligosaccharide--protein glycosyltransferase subunit STT3B	5	8	11	3	5	10	1.33333	0.16
A0A0C4DG17_HUMAN	40S ribosomal protein SA	4	2	6	2	3	4	1.33333	0.43
PHB_HUMAN	Prohibitin	5	5	2	3	1	5	1.33333	0.54
COF1_HUMAN	Cofilin-1	5	2	5	4	1	4	1.33333	0.66
VDAC3_HUMAN	Voltage-dependent anion-selective channel protein 3	3	3	2	2	2	2	1.33333	0.34
RL35A_HUMAN	60S ribosomal protein L35a	1	1	2	1	1	1	1.33333	0.43
H1X_HUMAN	Histone H1.10	3	2	3	2	1	3	1.33333	0.18
GMDS_HUMAN	GDP-mannose 4,6 dehydratase	2	2	0	2	0	1	1.33333	0.81
F6T1Q0_HUMAN	2',5'-phosphodiesterase 12	0	2	2	0	2	1	1.33333	0.47
DPOD3_HUMAN	DNA polymerase delta subunit 3	2	1	1	2	0	1	1.33333	0.81
RM13_HUMAN	39S ribosomal protein L13, mitochondrial	2	1	1	1	1	1	1.33333	0.53
E7ENQ6_HUMAN	Cluster of Complex I-B16.6	2	1	1	1	0	2	1.33333	0.62
PARL_HUMAN	Cluster of Presenilins-associated rhomboid-like protein, mitochondrial	3	1	0	2	1	0	1.33333	0.85
ENOA_HUMAN	Alpha-enolase	0	0	4	0	0	3	1.33333	0.85
LSG1_HUMAN	Large subunit GTPase 1 homolog	2	1	1	1	0	2	1.33333	0.62
UBP43_HUMAN	Ubiquitin carboxyl-terminal hydrolase 43	4	0	0	3	0	0	1.33333	0.92
SYVC_HUMAN	Valine--tRNA ligase	2	1	1	2	0	1	1.33333	0.81
A0A087WW65_HUMAN	ATP-binding cassette sub-family B member 7, mitochondrial	1	2	1	0	1	2	1.33333	0.53
MLF2_HUMAN	Myeloid leukemia factor 2	0	2	2	0	1	2	1.33333	0.7
RAB20_HUMAN	Ras-related protein Rab-20	1	2	1	1	1	1	1.33333	0.5
FKBP8_HUMAN	Peptidyl-prolyl cis-trans isomerase FKBP8	3	0	1	1	1	1	1.33333	0.74
ALG5_HUMAN	Dolichyl-phosphate beta-glucosyltransferase	0	2	2	0	1	2	1.33333	0.7
B7Z6Z4_HUMAN	Cluster of Myosin light polypeptide 6	3	0	1	2	0	1	1.33333	0.84
B3KY94_HUMAN	CDP-diacylglycerol--inositol 3-phosphatidyltransferase	1	2	1	1	1	1	1.33333	0.5
S2533_HUMAN	Solute carrier family 25 member 33	2	1	1	2	0	1	1.33333	0.81
NDC1_HUMAN	Nucleoporin NDC1	1	1	2	0	0	3	1.33333	0.65
AT1A1_HUMAN	Cluster of Sodium/potassium-transporting ATPase subunit alpha-1	10	11	8	6	9	7	1.31818	0.29
MCCA_HUMAN	Cluster of Methylcrotonoyl-CoA carboxylase subunit alpha, mitochondrial	66	81	133	46	67	102	1.30233	0.15
LMNB1_HUMAN	Cluster of Lamin-B1	2	5	6	1	3	6	1.3	0.54
U2AF1_HUMAN	Splicing factor U2AF 35 kDa subunit	7	2	4	6	1	3	1.3	0.86
H7BXI1_HUMAN	Extended synaptotagmin-2	8	3	2	8	0	2	1.3	0.83
SREK1_HUMAN	Splicing regulatory glutamine/lysine-rich protein 1	6	3	4	5	1	4	1.3	0.79
B4DJV2_HUMAN	Citrate synthase	5	5	3	2	5	3	1.3	0.48
SCMC1_HUMAN	Calcium-binding mitochondrial carrier protein SCaMC-1	10	10	16	8	7	13	1.28571	0.26
RTKN_HUMAN	Rhotekin	1	1	7	2	2	3	1.28571	0.86
RT05_HUMAN	28S ribosomal protein S5, mitochondrial	2	2	5	1	2	4	1.28571	0.57
RSRC1_HUMAN	Serine/Arginine-related protein 53	6	1	2	5	1	1	1.28571	0.89
MAIP1_HUMAN	m-AAA protease-interacting protein 1, mitochondrial	3	3	3	2	3	2	1.28571	0.31
MIC60_HUMAN	Cluster of MIC	15	19	21	12	13	18	1.27907	0.034
A0A3B3ITW3_HUMAN	ATP-binding cassette sub-family D member 3	9	8	6	7	5	6	1.27778	0.45
F120A_HUMAN	Constitutive coactivator of PPAR-gamma-like protein 1	9	10	9	6	6	10	1.27273	0.073
CDK1_HUMAN	Cluster of Cyclin-dependent kinase 1	11	9	8	7	7	8	1.27273	0.47
HNRPF_HUMAN	Heterogeneous nuclear ribonucleoprotein F	4	4	6	4	1	6	1.27273	0.8
ZN593_HUMAN	Zinc finger protein 593	2	5	7	2	3	6	1.27273	0.33
K1C18_HUMAN	Keratin, type I cytoskeletal 18	34	27	48	33	20	33	1.26744	0.49
MTCH2_HUMAN	Mitochondrial carrier homolog 2	7	6	6	5	5	5	1.26667	0.36
PCNA_HUMAN	Proliferating cell nuclear antigen	6	9	9	6	7	6	1.26316	0.65
TCPD_HUMAN	T-complex protein 1 subunit delta	4	8	12	4	5	10	1.26316	0.6
PCCB_HUMAN	Propionyl-CoA carboxylase beta chain, mitochondrial	13	15	12	15	8	9	1.25	0.71
DSRAD_HUMAN	Double-stranded RNA-specific adenosine deaminase	3	2	5	2	2	4	1.25	0.52
TIM50_HUMAN	Mitochondrial import inner membrane translocase subunit TIM50	5	2	3	5	2	1	1.25	0.79
RM15_HUMAN	39S ribosomal protein L15, mitochondrial	1	4	5	1	4	3	1.25	0.62
A0A2R8YGD1_HUMAN	Tripeptidyl aminopeptidase	3	2	5	3	2	3	1.25	0.67
SSRD_HUMAN	Translocon-associated protein subunit delta	2	5	3	2	3	3	1.25	0.51
MRM2_HUMAN	rRNA methyltransferase 2, mitochondrial	0	2	3	0	2	2	1.25	0.8
RRAS2_HUMAN	Cluster of Ras-related protein R-Ras2	1	3	1	1	2	1	1.25	0.6
M1IP1_HUMAN	Mid1-interacting protein 1	1	2	2	0	2	2	1.25	0.69
E9PLM6_HUMAN	Midkine	4	0	1	3	0	1	1.25	0.82
PR38A_HUMAN	Pre-mRNA-splicing factor 38A	2	2	1	1	2	1	1.25	0.61
ARL1_HUMAN	ADP-ribosylation factor-like protein 1	2	2	1	2	0	2	1.25	0.51
SNUT1_HUMAN	U4/U6.U5 tri-snRNP-associated protein 1	1	2	2	1	1	2	1.25	0.45
LGAT1_HUMAN	Acyl-CoA:lysophosphatidylglycerol acyltransferase 1	2	2	1	2	1	1	1.25	0.77
I3L295_HUMAN	Mannose-P-dolichol utilization defect 1 isoform 2	3	1	1	2	1	1	1.25	0.81
LBR_HUMAN	Delta(14)-sterol reductase LBR	14	23	18	12	17	15	1.25	0.38
RM16_HUMAN	39S ribosomal protein L16, mitochondrial	4	5	6	4	4	4	1.25	0.29
PRP4B_HUMAN	Serine/threonine-protein kinase PRP4 homolog	8	9	9	8	5	8	1.2381	0.51
Q5VV89_HUMAN	Microsomal glutathione S-transferase 3	5	8	8	4	4	9	1.23529	0.27
MCCB_HUMAN	Methylcrotonoyl-CoA carboxylase beta chain, mitochondrial	15	19	25	14	13	21	1.22917	0.27
TCPA_HUMAN	Cluster of T-complex protein 1 subunit alpha	16	18	20	11	16	17	1.22727	0.078
ECHB_HUMAN	Trifunctional enzyme subunit beta, mitochondrial	5	11	17	4	8	15	1.22222	0.6
RM09_HUMAN	39S ribosomal protein L9, mitochondrial	4	3	4	2	4	3	1.22222	0.45
LC7L3_HUMAN	Luc7-like protein 3	7	3	1	7	1	1	1.22222	0.96
YMEL1_HUMAN	ATP-dependent zinc metalloprotease YME1L1	4	3	4	3	2	4	1.22222	0.5
SNR27_HUMAN	U4/U6.U5 small nuclear ribonucleoprotein 27 kDa protein	1	6	4	2	4	3	1.22222	0.78
NOG2_HUMAN	Cluster of Nucleolar GTP-binding protein 2	11	12	16	9	8	15	1.21875	0.48
TOM40_HUMAN	Mitochondrial import receptor subunit TOM40 homolog	8	11	15	8	7	13	1.21429	0.72
RL14_HUMAN	60S ribosomal protein L14	5	5	7	4	6	4	1.21429	0.6
A0A7I2YQC0_HUMAN	Nucleophosmin	4	3	10	2	4	8	1.21429	0.58
HNRPM_HUMAN	Cluster of Heterogeneous nuclear ribonucleoprotein M	18	25	37	13	20	33	1.21212	0.4
EMD_HUMAN	Emerin	10	7	7	8	5	7	1.2	0.61
MCM5_HUMAN	DNA replication licensing factor MCM5	6	5	7	5	4	6	1.2	0.47
DHB11_HUMAN	Estradiol 17-beta-dehydrogenase 11	7	3	8	7	2	6	1.2	0.85
HNRPK_HUMAN	Heterogeneous nuclear ribonucleoprotein K	9	4	5	7	3	5	1.2	0.74
SERPH_HUMAN	Serpin H1	11	3	4	8	3	4	1.2	0.86
TMEDA_HUMAN	Transmembrane emp24 domain-containing protein 10	5	7	6	4	5	6	1.2	0.51
SQOR_HUMAN	Cluster of Sulfide:quinone oxidoreductase, mitochondrial	2	2	8	2	3	5	1.2	0.74
ACDSB_HUMAN	Short/branched chain specific acyl-CoA dehydrogenase, mitochondrial	5	6	7	4	4	7	1.2	0.23
RIOX1_HUMAN	Ribosomal oxygenase 1	3	2	7	3	2	5	1.2	0.94
A0A494C028_HUMAN	Protein DEK	4	1	1	3	1	1	1.2	0.9
S35B2_HUMAN	Adenosine 3'-phospho 5'-phosphosulfate transporter 1	2	2	2	2	2	1	1.2	0.78
FAKD5_HUMAN	FAST kinase domain-containing protein 5, mitochondrial	0	3	3	0	4	1	1.2	0.9
AKP8L_HUMAN	A-kinase anchor protein 8-like	2	1	3	2	1	2	1.2	0.81
ELOV1_HUMAN	Elongation of very long chain fatty acids protein 1	1	3	2	1	2	2	1.2	0.71
MOT4_HUMAN	Monocarboxylate transporter 4	4	1	1	4	1	0	1.2	0.98
A0A7I2V2U6_HUMAN	Bifunctional methylenetetrahydrofolate dehydrogenase/cyclohydrolase, mitochondrial	2	2	2	1	3	1	1.2	0.48
F8VU90_HUMAN	Peptidylprolyl isomerase	0	3	3	0	3	2	1.2	0.85
SCD5_HUMAN	Stearoyl-CoA desaturase 5	1	2	3	0	2	3	1.2	0.7
IF2M_HUMAN	Translation initiation factor IF-2, mitochondrial	0	3	3	0	2	3	1.2	0.81
H10_HUMAN	Histone H1.0	7	10	20	6	7	18	1.19355	0.76
PFKAL_HUMAN	ATP-dependent 6-phosphofructokinase, liver type	4	9	6	5	6	5	1.1875	0.91
CH60_HUMAN	60 kDa heat shock protein, mitochondrial	18	22	37	17	21	27	1.18462	0.62
CLUS_HUMAN	Cluster of Clusterin	7	4	2	6	3	2	1.18182	0.72
RS12_HUMAN	40S ribosomal protein S12	3	5	5	3	4	4	1.18182	0.44
MYO1B_HUMAN	Cluster of Unconventional myosin-Ib	18	7	8	14	6	8	1.17857	0.87
ABCBA_HUMAN	ATP-binding cassette sub-family B member 10, mitochondrial	6	7	7	5	5	7	1.17647	0.21
TCPG_HUMAN	T-complex protein 1 subunit gamma	5	7	8	5	6	6	1.17647	0.29
ACTB_HUMAN	Cluster of Actin, cytoplasmic 1	16	28	37	13	27	29	1.17391	0.93
J3QQ67_HUMAN	60S ribosomal protein L18 (Fragment)	13	2	6	10	2	6	1.16667	0.95
TCPE_HUMAN	T-complex protein 1 subunit epsilon	1	3	3	2	2	2	1.16667	0.68
PFKAP_HUMAN	ATP-dependent 6-phosphofructokinase, platelet type	2	1	4	2	2	2	1.16667	0.92
PTSS1_HUMAN	Phosphatidylserine synthase 1	4	5	5	3	7	2	1.16667	0.84
TIDC1_HUMAN	Cluster of Complex I assembly factor TIMMDC1, mitochondrial	3	1	3	3	1	2	1.16667	0.92
SYYM_HUMAN	Tyrosine--tRNA ligase, mitochondrial	1	2	4	1	3	2	1.16667	0.9
RT63_HUMAN	Ribosomal protein 63, mitochondrial	1	1	5	1	2	3	1.16667	0.88
DNJA2_HUMAN	DnaJ homolog subfamily A member 2	6	1	0	5	0	1	1.16667	0.88
MCU_HUMAN	Calcium uniporter protein, mitochondrial	2	3	2	1	1	4	1.16667	0.65
PLCC_HUMAN	1-acyl-sn-glycerol-3-phosphate acyltransferase gamma	4	3	0	3	1	2	1.16667	0.86
RM46_HUMAN	39S ribosomal protein L46, mitochondrial	1	3	3	0	3	3	1.16667	0.76
TADBP_HUMAN	Cluster of TAR DNA-binding protein 43	1	3	3	0	3	3	1.16667	0.76
CMC2_HUMAN	Calcium-binding mitochondrial carrier protein Aralar2	10	12	13	10	12	8	1.16667	0.5
RL23_HUMAN	60S ribosomal protein L23	15	28	28	15	21	25	1.16393	1
RS17_HUMAN	40S ribosomal protein S17	15	34	38	17	27	31	1.16	0.6
RS30_HUMAN	Cluster of 40S ribosomal protein S30	11	6	5	9	4	6	1.15789	0.94
GCDH_HUMAN	Glutaryl-CoA dehydrogenase, mitochondrial	2	9	11	2	8	9	1.15789	0.96
CCAR2_HUMAN	Cell cycle and apoptosis regulator protein 2	4	1	10	4	4	5	1.15385	0.93
PYC_HUMAN	Cluster of Pyruvate carboxylase, mitochondrial	128	167	210	115	146	177	1.15297	0.25
PRR11_HUMAN	Cluster of Proline-rich protein 11	4	9	10	4	8	8	1.15	0.78
FACR1_HUMAN	Fatty acyl-CoA reductase 1	10	7	6	10	6	4	1.15	0.91
NOC3L_HUMAN	Nucleolar complex protein 3 homolog	4	9	18	6	4	17	1.14815	0.78
FA83B_HUMAN	Protein FAM83B	13	8	10	14	6	7	1.14815	0.97
ZN281_HUMAN	Zinc finger protein 281	3	7	6	3	4	7	1.14286	0.69
TIM23_HUMAN	Mitochondrial import inner membrane translocase subunit Tim23	2	6	8	2	7	5	1.14286	0.97
FBRL_HUMAN	rRNA 2'-O-methyltransferase fibrillarin	3	1	4	3	0	4	1.14286	0.91
SRP14_HUMAN	Signal recognition particle 14 kDa protein	3	1	4	3	1	3	1.14286	0.99
TAM41_HUMAN	Phosphatidate cytidylyltransferase, mitochondrial	0	4	4	0	4	3	1.14286	0.99
CENPV_HUMAN	Cluster of Centromere protein V	0	1	7	0	0	7	1.14286	0.98
MCM7_HUMAN	DNA replication licensing factor MCM7	18	21	26	18	18	21	1.14035	0.38
K1C19_HUMAN	Cluster of Keratin, type I cytoskeletal 19	23	8	18	20	9	14	1.13953	0.92
DIC_HUMAN	Cluster of Mitochondrial dicarboxylate carrier	14	14	13	12	12	12	1.13889	0.94
PCCA_HUMAN	Cluster of Propionyl-CoA carboxylase alpha chain, mitochondrial	74	108	147	64	97	128	1.13841	0.44
RS4X_HUMAN	40S ribosomal protein S4, X isoform	20	32	39	19	25	36	1.1375	0.49
A0A494C1T9_HUMAN	Protein FAM83H	40	22	29	36	17	27	1.1375	0.8
ARGL1_HUMAN	Arginine and glutamate-rich protein 1	8	20	22	7	21	16	1.13636	0.77
A0A0J9YVP6_HUMAN	Cluster of 60 kDa poly(U)-binding-splicing factor (Fragment)	15	11	17	15	6	17	1.13158	0.93
RS24_HUMAN	40S ribosomal protein S24	12	34	49	13	28	43	1.13095	0.68
LPPRC_HUMAN	Leucine-rich PPR motif-containing protein, mitochondrial	20	33	25	16	27	26	1.13043	0.87
RL35_HUMAN	60S ribosomal protein L35	11	9	15	9	10	12	1.12903	0.77
DPM1_HUMAN	Dolichol-phosphate mannosyltransferase subunit 1	10	9	16	10	9	12	1.12903	0.61
NOP16_HUMAN	Nucleolar protein 16	5	10	20	5	9	17	1.12903	0.96
DDX56_HUMAN	Cluster of Probable ATP-dependent RNA helicase DDX56	10	16	18	9	14	16	1.12821	0.65
ABCF2_HUMAN	ATP-binding cassette sub-family F member 2	7	9	11	6	6	12	1.125	0.6
TACO1_HUMAN	Translational activator of cytochrome c oxidase 1	2	3	4	1	3	4	1.125	0.49
DNJA1_HUMAN	DnaJ homolog subfamily A member 1	5	1	3	4	1	3	1.125	0.78
RAB14_HUMAN	Ras-related protein Rab-14	0	3	6	0	2	6	1.125	0.78
E7ESZ7_HUMAN	NADH dehydrogenase [ubiquinone] 1 alpha subcomplex subunit 10, mitochondrial	2	2	5	2	3	3	1.125	0.89
TCOF_HUMAN	Cluster of Treacle protein	4	2	3	4	2	2	1.125	0.97
A9Z1X7_HUMAN	Serine/arginine repetitive matrix protein 1	3	5	1	3	4	1	1.125	0.94
A0A0A0MRJ6_HUMAN	Protein-L-isoaspartate O-methyltransferase	2	3	4	3	2	3	1.125	0.92
A0A6Q8PH91_HUMAN	ADP-ribose glycohydrolase MACROD1	2	3	4	0	5	3	1.125	0.84
RL3_HUMAN	60S ribosomal protein L3	18	16	12	18	11	12	1.12195	0.99
A0A0G2JIW1_HUMAN	Cluster of Heat shock 70 kDa protein 1B	12	5	11	7	6	12	1.12	0.7
TECR_HUMAN	Very-long-chain enoyl-CoA reductase	17	20	20	17	17	17	1.11765	0.75
GTR1_HUMAN	Solute carrier family 2, facilitated glucose transporter member 1	8	14	16	7	13	14	1.11765	0.55
CPT1A_HUMAN	Carnitine O-palmitoyltransferase 1, liver isoform	10	16	12	10	14	10	1.11765	0.9
A0A384N5Y3_HUMAN	C-1-tetrahydrofolate synthase, cytoplasmic	8	3	8	5	4	8	1.11765	0.81
ATPB_HUMAN	Cluster of ATP synthase subunit beta, mitochondrial	13	20	25	11	19	22	1.11538	0.64
RS27_HUMAN	Cluster of 40S ribosomal protein S27	10	8	12	9	8	10	1.11111	0.89
ES8L3_HUMAN	Epidermal growth factor receptor kinase substrate 8-like protein 3	6	1	3	4	1	4	1.11111	0.91
RLA0_HUMAN	60S acidic ribosomal protein P0	8	1	1	9	0	0	1.11111	0.96
B5MDF5_HUMAN	GTP-binding nuclear protein Ran	4	1	5	4	1	4	1.11111	0.97
C9JA28_HUMAN	Signal sequence receptor subunit gamma	2	4	4	2	4	3	1.11111	0.44
MPCP_HUMAN	Phosphate carrier protein, mitochondrial	16	31	34	14	29	30	1.10959	0.71
RL24_HUMAN	60S ribosomal protein L24	10	11	11	10	10	9	1.10345	0.8
TBB4B_HUMAN	Cluster of Tubulin beta-4B chain	40	56	80	36	62	62	1.1	0.6
A0A3B3ITT5_HUMAN	60S ribosomal protein L29	3	9	10	3	10	7	1.1	0.9
F8VZX2_HUMAN	Poly(rC)-binding protein 2	6	3	2	4	3	3	1.1	0.89
P5CR1_HUMAN	Pyrroline-5-carboxylate reductase 1, mitochondrial	3	3	5	2	4	4	1.1	0.86
CATIN_HUMAN	Cactin	5	5	1	6	3	1	1.1	0.98
ASSY_HUMAN	Argininosuccinate synthase	8	10	16	7	11	13	1.09677	0.91
TBB6_HUMAN	Tubulin beta-6 chain	5	9	9	4	8	9	1.09524	0.88
MOT1_HUMAN	Monocarboxylate transporter 1	7	11	5	6	10	5	1.09524	0.71
AL1B1_HUMAN	Cluster of Aldehyde dehydrogenase X, mitochondrial	7	11	17	8	10	14	1.09375	0.75
RL8_HUMAN	60S ribosomal protein L8	13	15	19	12	15	16	1.09302	0.73
NSUN2_HUMAN	RNA cytosine C(5)-methyltransferase NSUN2	16	19	24	13	16	25	1.09259	0.54
RL6_HUMAN	60S ribosomal protein L6	9	9	6	9	10	3	1.09091	0.97
RS23_HUMAN	40S ribosomal protein S23	22	24	38	19	26	32	1.09091	0.65
HSP7C_HUMAN	Cluster of Heat shock cognate 71 kDa protein	28	39	44	25	32	45	1.08824	0.09
Q5T760_HUMAN	Serine/arginine-rich-splicing factor 11 (Fragment)	9	8	8	8	7	8	1.08696	0.88
HSDL2_HUMAN	Hydroxysteroid dehydrogenase-like protein 2	6	9	10	4	8	11	1.08696	0.53
RL4_HUMAN	60S ribosomal protein L4	26	25	12	23	25	10	1.08621	0.96
DIM1_HUMAN	Probable dimethyladenosine transferase	12	14	12	10	12	13	1.08571	0.71
RS27A_HUMAN	Cluster of Ubiquitin-40S ribosomal protein S27a	14	23	27	15	20	24	1.08475	0.91
NDUS1_HUMAN	NADH-ubiquinone oxidoreductase 75 kDa subunit, mitochondrial	4	11	11	2	10	12	1.08333	0.92
RS29_HUMAN	40S ribosomal protein S29	3	4	6	3	4	5	1.08333	0.92
GARS_HUMAN	Glycine--tRNA ligase	2	4	7	2	5	5	1.08333	0.94
NOG1_HUMAN	Nucleolar GTP-binding protein 1	6	3	4	5	3	4	1.08333	0.96
RL10A_HUMAN	60S ribosomal protein L10a	6	5	2	6	4	2	1.08333	0.99
SCAM3_HUMAN	Secretory carrier-associated membrane protein 3	3	5	5	3	4	5	1.08333	0.84
TPC_HUMAN	Mitochondrial thiamine pyrophosphate carrier	9	11	7	7	12	6	1.08	0.97
DDX41_HUMAN	Probable ATP-dependent RNA helicase DDX41	22	5	0	20	5	0	1.08	0.97
AFG32_HUMAN	Cluster of AFG3-like protein 2	8	9	11	6	9	11	1.07692	0.83
RS7_HUMAN	40S ribosomal protein S7	5	6	17	6	7	13	1.07692	0.92
A0A0G2JJD3_HUMAN	Alpha/beta hydrolase domain-containing protein 16A	6	5	3	5	4	4	1.07692	0.94
NOL12_HUMAN	Nucleolar protein 12	4	3	7	4	3	6	1.07692	0.7
ROA0_HUMAN	Heterogeneous nuclear ribonucleoprotein A0	5	1	8	5	1	7	1.07692	0.99
QCR2_HUMAN	Cluster of Cytochrome b-c1 complex subunit 2, mitochondrial	19	25	28	16	24	27	1.07463	0.86
GHC1_HUMAN	Cluster of Mitochondrial glutamate carrier 1	7	10	13	7	9	12	1.07143	0.49
RS3A_HUMAN	40S ribosomal protein S3a	17	42	63	14	39	61	1.07018	0.99
K7ER00_HUMAN	Cluster of Phenylalanine--tRNA ligase	17	23	37	16	22	34	1.06944	0.88
VWA8_HUMAN	von Willebrand factor A domain-containing protein 8	9	15	23	5	16	23	1.06818	0.97
A0A2R8Y6Y7_HUMAN	Succinate--CoA ligase [ADP-forming] subunit beta, mitochondrial	6	4	6	5	5	5	1.06667	0.78
RP9_HUMAN	Retinitis pigmentosa 9 protein	11	5	0	9	5	1	1.06667	0.95
MAP7_HUMAN	Ensconsin	9	11	14	8	11	13	1.0625	0.8
RL12_HUMAN	Cluster of 60S ribosomal protein L12	12	12	10	12	13	7	1.0625	0.93
A0A0C4DG62_HUMAN	ADP-ribosylation factor-like protein 6-interacting protein 4	5	8	5	6	6	5	1.05882	0.99
MTCH1_HUMAN	Mitochondrial carrier homolog 1	3	8	8	4	6	8	1.05556	0.99
J3QLS3_HUMAN	28S ribosomal protein S7, mitochondrial	0	9	10	1	7	10	1.05556	0.96
A0A1P0AYU5_HUMAN	Sidoreflexin	12	11	17	13	11	14	1.05263	0.76
A0A087WU53_HUMAN	Dolichyl-diphosphooligosaccharide--protein glycosyltransferase subunit MAGT1	5	7	8	4	7	8	1.05263	0.79
RL7_HUMAN	60S ribosomal protein L7	17	9	15	15	9	15	1.05128	0.99
ATPG_HUMAN	ATP synthase subunit gamma, mitochondrial	12	22	28	12	21	26	1.05085	0.95
RL38_HUMAN	60S ribosomal protein L38	10	14	18	10	14	16	1.05	0.86
RL26_HUMAN	60S ribosomal protein L26	6	5	10	5	4	11	1.05	0.87
C1QBP_HUMAN	Complement component 1 Q subcomponent-binding protein, mitochondrial	8	7	6	8	7	5	1.05	0.87
PKP2_HUMAN	Cluster of Plakophilin-2	31	26	31	28	28	28	1.04762	0.73
SUN2_HUMAN	SUN domain-containing protein 2	10	6	6	9	8	4	1.04762	0.94
RS13_HUMAN	40S ribosomal protein S13	14	12	20	11	12	21	1.04545	0.98
TBA1B_HUMAN	Cluster of Tubulin alpha-1B chain	39	43	57	40	41	52	1.04511	0.099
H15_HUMAN	Cluster of Histone H1.5	46	75	119	44	77	109	1.04348	0.87
RS25_HUMAN	40S ribosomal protein S25	7	18	23	7	17	22	1.04348	0.76
BIP_HUMAN	Endoplasmic reticulum chaperone BiP	19	12	19	20	11	17	1.04167	0.82
A0A087X0L7_HUMAN	Mitochondrial inner membrane protein OXA1L	8	9	8	7	8	9	1.04167	0.96
A0A2R8Y811_HUMAN	40S ribosomal protein S14 (Fragment)	18	26	33	18	26	30	1.04054	0.84
ACACA_HUMAN	Cluster of Acetyl-CoA carboxylase 1	295	373	411	274	364	399	1.0405	0.86
RL10_HUMAN	Cluster of 60S ribosomal protein L10	13	13	26	14	15	21	1.04	0.88
CK098_HUMAN	Uncharacterized protein C11orf98	6	8	12	6	8	11	1.04	0.93
MOGS_HUMAN	Cluster of Mannosyl-oligosaccharide glucosidase	13	8	10	11	6	13	1.03333	0.86
K2C8_HUMAN	Cluster of Keratin, type II cytoskeletal 8	45	27	55	49	37	37	1.03252	0.75
RS18_HUMAN	40S ribosomal protein S18	23	73	100	23	73	94	1.03158	0.99
RPN2_HUMAN	Dolichyl-diphosphooligosaccharide--protein glycosyltransferase subunit 2	19	8	6	17	7	8	1.03125	0.94
ADT2_HUMAN	Cluster of ADP/ATP translocase 2	38	74	87	38	74	81	1.03109	0.97
M0R0F0_HUMAN	40S ribosomal protein S5 (Fragment)	6	13	20	7	12	19	1.02632	0.95
PKP3_HUMAN	Plakophilin-3	15	7	17	14	9	15	1.02632	0.97
RS16_HUMAN	40S ribosomal protein S16	15	31	37	17	30	34	1.02469	0.99
RS11_HUMAN	40S ribosomal protein S11	16	30	42	16	27	43	1.02326	0.96
RACK1_HUMAN	Cluster of Receptor of activated protein C kinase 1	14	14	19	14	14	18	1.02174	0.42
I3L1P8_HUMAN	Mitochondrial 2-oxoglutarate/malate carrier protein (Fragment)	16	18	15	14	18	16	1.02083	0.67
TXTP_HUMAN	Tricarboxylate transport protein, mitochondrial	10	21	19	10	20	19	1.02041	0.94
ATPA_HUMAN	ATP synthase subunit alpha, mitochondrial	28	35	46	24	37	46	1.01869	0.84
ETFA_HUMAN	Electron transfer flavoprotein subunit alpha, mitochondrial	9	19	27	9	21	24	1.01852	0.99
ACSL4_HUMAN	Long-chain-fatty-acid--CoA ligase 4	0	1	2	0	0	0	1	0.56
A0A0A0MSX9_HUMAN	Isoleucyl-tRNA synthetase	1	0	2	0	0	0	1	0.13
SYRC_HUMAN	Arginine--tRNA ligase, cytoplasmic	1	0	2	0	0	0	1	0.13
MAGD1_HUMAN	Melanoma-associated antigen D1	0	1	2	0	0	0	1	0.14
A0A494C1K3_HUMAN	General transcription factor II-I	3	0	0	0	0	0	1	0.37
C19L2_HUMAN	CWF19-like protein 2	2	1	0	0	0	0	1	0.17
A0A0U1RRM4_HUMAN	Polypyrimidine tract-binding protein 1	1	0	2	0	0	0	1	0.13
A0A087WWI4_HUMAN	Hypoxia up-regulated protein 1	0	0	3	0	0	0	1	0.37
NOP56_HUMAN	Nucleolar protein 56	1	0	2	0	0	0	1	0.13
LC7L2_HUMAN	Putative RNA-binding protein Luc7-like 2	14	41	39	15	38	41	1	0.97
RS3_HUMAN	Cluster of 40S ribosomal protein S3	27	39	52	23	41	54	1	0.72
RS26_HUMAN	40S ribosomal protein S26	7	12	15	7	14	13	1	0.86
LUC7L_HUMAN	Putative RNA-binding protein Luc7-like 1	12	21	16	11	21	17	1	0.99
GNL3_HUMAN	Guanine nucleotide-binding protein-like 3	21	25	27	19	24	30	1	0.075
RS8_HUMAN	40S ribosomal protein S8	17	15	17	18	14	17	1	0.79
RL13_HUMAN	60S ribosomal protein L13	15	19	18	15	18	19	1	0.43
DDX46_HUMAN	Cluster of Probable ATP-dependent RNA helicase DDX46	19	17	17	20	15	18	1	0.73
RL11_HUMAN	60S ribosomal protein L11	9	14	15	11	13	14	1	0.9
VDAC2_HUMAN	Voltage-dependent anion-selective channel protein 2	12	11	14	12	11	14	1	0.64
CLPX_HUMAN	ATP-dependent Clp protease ATP-binding subunit clpX-like, mitochondrial	7	14	13	6	14	14	1	0.92
DHB12_HUMAN	Very-long-chain 3-oxoacyl-CoA reductase	8	10	9	6	11	10	1	0.95
ATPO_HUMAN	Cluster of ATP synthase subunit O, mitochondrial	6	10	13	6	8	15	1	0.74
LTBP1_HUMAN	Cluster of Latent-transforming growth factor beta-binding protein 1	11	7	14	11	8	13	1	0.6
G3P_HUMAN	Glyceraldehyde-3-phosphate dehydrogenase	9	4	11	7	4	13	1	0.97
MMTA2_HUMAN	Multiple myeloma tumor-associated protein 2	10	5	4	9	6	4	1	0.9
H0Y9X1_HUMAN	Translation machinery-associated protein 16 (Fragment)	4	5	8	5	6	6	1	0.62
SFSWA_HUMAN	Splicing factor, suppressor of white-apricot homolog	9	4	3	8	5	3	1	0.9
ORNT1_HUMAN	Mitochondrial ornithine transporter 1	3	6	4	1	5	7	1	0.96
RL15_HUMAN	60S ribosomal protein L15	8	2	3	7	2	4	1	0.77
KLF5_HUMAN	Krueppel-like factor 5	3	5	6	3	4	7	1	0.96
B4E1G1_HUMAN	Derlin	3	3	4	4	3	3	1	0.97
AHSA1_HUMAN	Activator of 90 kDa heat shock protein ATPase homolog 1	3	3	6	2	3	7	1	0.98
RM11_HUMAN	39S ribosomal protein L11, mitochondrial	2	4	6	1	6	5	1	0.89
SYLM_HUMAN	Probable leucine--tRNA ligase, mitochondrial	0	7	3	0	4	6	1	0.94
HNRPL_HUMAN	Cluster of Heterogeneous nuclear ribonucleoprotein L	3	3	7	4	3	6	1	0.99
ATPK_HUMAN	Cluster of ATP synthase subunit f, mitochondrial	4	3	4	4	3	4	1	0.9
OCAD2_HUMAN	OCIA domain-containing protein 2	3	3	6	4	3	5	1	0.74
RL27_HUMAN	60S ribosomal protein L27	7	1	1	6	2	1	1	0.93
AGK_HUMAN	Acylglycerol kinase, mitochondrial	9	1	0	8	1	1	1	0.88
TM214_HUMAN	Transmembrane protein 214	2	4	1	2	4	1	1	0.92
C9JYQ9_HUMAN	60S ribosomal protein L22-like 1	4	3	3	4	3	3	1	0.68
TRI29_HUMAN	Tripartite motif-containing protein 29	5	1	3	5	0	4	1	0.93
SPB1_HUMAN	pre-rRNA 2'-O-ribose RNA methyltransferase FTSJ3	2	1	6	0	1	8	1	0.94
K7ES61_HUMAN	39S ribosomal protein L4, mitochondrial (Fragment)	3	4	3	3	3	4	1	0.79
LDHB_HUMAN	Cluster of L-lactate dehydrogenase B chain	2	3	2	1	3	3	1	0.71
NEK7_HUMAN	Serine/threonine-protein kinase Nek7	0	2	2	0	2	2	1	0.54
A0A2R8Y880_HUMAN	E3 ubiquitin-protein ligase RBBP6 (Fragment)	5	2	0	6	1	0	1	0.9
GSTK1_HUMAN	Glutathione S-transferase kappa 1	2	3	4	1	4	4	1	0.97
IDH3G_HUMAN	Isocitrate dehydrogenase [NAD] subunit gamma, mitochondrial	1	4	4	2	2	5	1	0.89
A0A7I2V5Q5_HUMAN	Peptidyl-prolyl cis-trans isomerase G	5	3	3	5	3	3	1	0.86
CBX3_HUMAN	Cluster of Chromobox protein homolog 3	4	2	2	3	2	3	1	0.94
E7ESL0_HUMAN	39S ribosomal protein L22, mitochondrial	1	2	4	2	2	3	1	0.94
NOP14_HUMAN	Nucleolar protein 14	0	2	6	1	1	6	1	0.96
SCD_HUMAN	Stearoyl-CoA desaturase	2	3	3	2	3	3	1	0.65
TM177_HUMAN	Transmembrane protein 177	2	2	1	2	1	2	1	0.92
CN37_HUMAN	Cluster of 2',3'-cyclic-nucleotide 3'-phosphodiesterase	3	1	3	4	0	3	1	0.88
4F2_HUMAN	4F2 cell-surface antigen heavy chain	6	2	0	6	1	1	1	0.93
SC61B_HUMAN	Protein transport protein Sec61 subunit beta	3	2	3	3	3	2	1	0.84
RAB5C_HUMAN	Cluster of Ras-related protein Rab-5C	2	2	5	1	1	7	1	0.82
RT15_HUMAN	28S ribosomal protein S15, mitochondrial	0	2	3	0	2	3	1	0.99
NIPS2_HUMAN	Protein NipSnap homolog 2	0	2	2	0	2	2	1	0.99
TMCO1_HUMAN	Calcium load-activated calcium channel	2	3	2	2	3	2	1	0.83
TM9S2_HUMAN	Transmembrane 9 superfamily member 2	5	2	1	4	2	2	1	0.8
FSP1_HUMAN	Ferroptosis suppressor protein 1	2	2	2	2	1	3	1	0.93
GDC_HUMAN	Graves disease carrier protein	2	1	1	2	1	1	1	0.88
AK17A_HUMAN	A-kinase anchor protein 17A	0	4	1	0	4	1	1	0.89
RM23_HUMAN	Cluster of 39S ribosomal protein L23, mitochondrial	2	1	2	2	1	2	1	0.85
NSDHL_HUMAN	Sterol-4-alpha-carboxylate 3-dehydrogenase, decarboxylating	4	3	1	3	4	1	1	0.92
PHLA2_HUMAN	Pleckstrin homology-like domain family A member 2	1	0	2	1	1	1	1	0.85
GL8D1_HUMAN	Glycosyltransferase 8 domain-containing protein 1	3	0	4	3	1	3	1	0.89
MIC13_HUMAN	MIC	1	0	3	1	0	3	1	0.96
RT16_HUMAN	28S ribosomal protein S16, mitochondrial	2	3	2	2	3	2	1	0.82
NDUS7_HUMAN	NADH dehydrogenase [ubiquinone] iron-sulfur protein 7, mitochondrial	1	2	2	1	2	2	1	0.53
A0A494C050_HUMAN	NF-kappa-B-activating protein (Fragment)	2	3	1	4	1	1	1	0.97
NUBPL_HUMAN	Iron-sulfur protein NUBPL	1	1	2	1	1	2	1	0.85
DERL2_HUMAN	Derlin-2	2	2	1	2	1	2	1	0.67
SF3B6_HUMAN	Splicing factor 3B subunit 6	4	1	1	3	0	3	1	0.99
C9JAB2_HUMAN	Serine/arginine-rich-splicing factor 7	2	0	1	2	0	1	1	0.77
P5CR2_HUMAN	Cluster of Pyrroline-5-carboxylate reductase 2	0	1	1	0	1	1	1	0.99
GATA_HUMAN	Glutamyl-tRNA(Gln) amidotransferase subunit A, mitochondrial	0	3	3	0	3	3	1	0.84
NUD19_HUMAN	Nucleoside diphosphate-linked moiety X motif 19	0	0	2	0	0	2	1	1
COX2_HUMAN	Cytochrome c oxidase subunit 2	1	1	1	0	1	2	1	0.53
HPDL_HUMAN	4-hydroxyphenylpyruvate dioxygenase-like protein	1	1	2	0	1	3	1	0.92
TOM22_HUMAN	Mitochondrial import receptor subunit TOM22 homolog	2	3	1	2	3	1	1	0.89
PR38B_HUMAN	Pre-mRNA-splicing factor 38B	2	1	1	3	0	1	1	0.88
CALM1_HUMAN	Calmodulin-1	2	0	0	2	0	0	1	0.93
FAKD4_HUMAN	FAST kinase domain-containing protein 4	1	2	0	2	1	0	1	0.87
SCOT1_HUMAN	Cluster of Succinyl-CoA:3-ketoacid coenzyme A transferase 1, mitochondrial	0	1	4	0	2	3	1	0.97
FCF1_HUMAN	rRNA-processing protein FCF1 homolog	1	1	2	1	1	2	1	0.85
NSUN4_HUMAN	5-methylcytosine rRNA methyltransferase NSUN4	1	1	2	1	1	2	1	0.85
TM41B_HUMAN	Transmembrane protein 41B	0	2	1	1	1	1	1	0.87
MCAT_HUMAN	Mitochondrial carnitine/acylcarnitine carrier protein	1	1	1	2	1	0	1	0.8
MFTC_HUMAN	Mitochondrial folate transporter/carrier	1	1	2	1	0	3	1	1
QCR1_HUMAN	Cytochrome b-c1 complex subunit 1, mitochondrial	0	2	2	0	2	2	1	0.99
ISOC2_HUMAN	Isochorismatase domain-containing protein 2	0	1	2	0	1	2	1	0.77
A0A096LP22_HUMAN	Probable peptidyl-tRNA hydrolase (Fragment)	0	1	4	0	1	4	1	1
CHP1_HUMAN	Calcineurin B homologous protein 1	4	0	0	4	0	0	1	0.93
PP1A_HUMAN	Cluster of Serine/threonine-protein phosphatase PP1-alpha catalytic subunit	3	0	1	3	0	1	1	0.92
GSTM3_HUMAN	Glutathione S-transferase Mu 3	3	0	1	3	0	1	1	0.92
ELAV1_HUMAN	ELAV-like protein 1	3	0	0	2	1	0	1	0.96
TNK1_HUMAN	Non-receptor tyrosine-protein kinase TNK1	3	0	0	3	0	0	1	0.93
BAZ1B_HUMAN	Tyrosine-protein kinase BAZ1B	2	0	0	2	0	0	1	0.93
THIL_HUMAN	Acetyl-CoA acetyltransferase, mitochondrial	0	0	2	0	0	2	1	1
A0A2R8Y7R2_HUMAN	Hemoglobin subunit beta	2	1	1	2	1	1	1	0.88
A0A087WUT6_HUMAN	Eukaryotic translation initiation factor 5B	1	0	2	1	0	2	1	0.95
SPIT2_HUMAN	Kunitz-type protease inhibitor 2	0	1	2	0	1	2	1	1
D6RAF8_HUMAN	Heterogeneous nuclear ribonucleoprotein D0 (Fragment)	1	1	0	1	0	1	1	0.73
Q5T5C7_HUMAN	Seryl-tRNA synthetase	0	0	2	0	0	2	1	1
K7EIT4_HUMAN	14-3-3 protein epsilon (Fragment)	1	0	0	1	0	0	1	0.93
RPOM_HUMAN	DNA-directed RNA polymerase, mitochondrial	1	0	1	0	0	2	1	0.89
H3BQZ7_HUMAN	HCG2044799	0	0	3	0	1	2	1	0.96
RL7L_HUMAN	60S ribosomal protein L7-like 1	2	0	0	2	0	0	1	0.93
TRA2B_HUMAN	Transformer-2 protein homolog beta	3	0	0	3	0	0	1	0.93
H7BY16_HUMAN	Nucleolin	2	0	1	2	0	1	1	0.92
SRP09_HUMAN	Signal recognition particle 9 kDa protein	2	1	0	2	1	0	1	0.91
RT06_HUMAN	28S ribosomal protein S6, mitochondrial	1	0	2	2	0	1	1	0.84
ERD21_HUMAN	ER lumen protein-retaining receptor 1	2	0	0	2	0	0	1	0.93
DTWD2_HUMAN	tRNA-uridine aminocarboxypropyltransferase 2	2	0	0	2	0	0	1	0.93
D6RFI3_HUMAN	Protein YIPF3 (Fragment)	0	2	0	0	1	1	1	0.96
RRP12_HUMAN	RRP12-like protein	40	52	53	33	54	59	0.993151	0.66
UGDH_HUMAN	UDP-glucose 6-dehydrogenase	15	20	22	17	20	21	0.982759	0.44
RBM39_HUMAN	Cluster of RNA-binding protein 39	25	34	40	26	37	38	0.980198	0.34
RL18A_HUMAN	60S ribosomal protein L18a	13	7	20	12	11	18	0.97561	0.95
GFPT1_HUMAN	Glutamine--fructose-6-phosphate aminotransferase [isomerizing] 1	15	9	14	17	8	14	0.974359	0.83
TMM33_HUMAN	Transmembrane protein 33	13	13	11	14	13	11	0.973684	0.67
EFTU_HUMAN	Elongation factor Tu, mitochondrial	26	43	42	23	44	47	0.973684	0.6
RL5_HUMAN	60S ribosomal protein L5	4	12	17	3	10	21	0.970588	0.89
RL23A_HUMAN	Cluster of 60S ribosomal protein L23a	23	26	40	21	31	40	0.967391	0.64
PRDX1_HUMAN	Cluster of Peroxiredoxin-1	9	9	11	8	10	12	0.966667	0.52
RS6_HUMAN	40S ribosomal protein S6	13	17	21	12	17	24	0.962264	0.65
IDHP_HUMAN	Cluster of Isocitrate dehydrogenase [NADP], mitochondrial	12	18	19	12	20	19	0.960784	0.51
B7ZM99_HUMAN	Cluster of Formyltetrahydrofolate synthetase	7	8	9	6	9	10	0.96	0.15
RS2_HUMAN	40S ribosomal protein S2	13	13	17	13	14	18	0.955556	0.34
ECHA_HUMAN	Trifunctional enzyme subunit alpha, mitochondrial	7	15	21	6	17	22	0.955556	0.99
RL36L_HUMAN	Cluster of 60S ribosomal protein L36a-like	10	5	6	8	5	9	0.954545	0.92
TM10C_HUMAN	tRNA methyltransferase 10 homolog C	5	6	10	4	7	11	0.954545	0.48
UBAC2_HUMAN	Ubiquitin-associated domain-containing protein 2	7	5	9	7	6	9	0.954545	0.76
RS9_HUMAN	40S ribosomal protein S9	19	13	8	19	11	12	0.952381	0.74
F6VRR5_HUMAN	Polymerase delta-interacting protein 3	9	15	16	8	13	21	0.952381	0.73
TEX10_HUMAN	Testis-expressed protein 10	5	8	6	7	6	7	0.95	0.58
HDHD5_HUMAN	Haloacid dehalogenase-like hydrolase domain-containing 5	3	9	7	3	9	8	0.95	0.97
LRC59_HUMAN	Leucine-rich repeat-containing protein 59	7	4	8	6	4	10	0.95	0.78
B4DR61_HUMAN	Cluster of Protein transport protein Sec61 subunit alpha isoform 1	6	8	4	5	9	5	0.947368	0.78
RL27A_HUMAN	Cluster of 60S ribosomal protein L27a	14	7	14	15	10	12	0.945946	0.79
HCD2_HUMAN	3-hydroxyacyl-CoA dehydrogenase type-2	11	19	21	12	21	21	0.944444	0.49
D6RCD7_HUMAN	Cluster of Stress-70 protein, mitochondrial	39	57	71	40	63	74	0.943503	0.62
SON_HUMAN	Cluster of Protein SON	16	16	14	15	17	17	0.938776	0.5
EFGM_HUMAN	Elongation factor G, mitochondrial	5	8	15	5	10	15	0.933333	0.82
QCR8_HUMAN	Cytochrome b-c1 complex subunit 8	2	6	6	2	7	6	0.933333	0.79
RAB18_HUMAN	Ras-related protein Rab-18	5	4	5	5	4	6	0.933333	0.54
U2AF2_HUMAN	Splicing factor U2AF 65 kDa subunit	7	3	4	7	3	5	0.933333	0.91
E5RI99_HUMAN	60S ribosomal protein L30 (Fragment)	7	3	4	7	4	4	0.933333	0.87
RL17_HUMAN	60S ribosomal protein L17	15	14	24	15	15	27	0.929825	0.45
HNRPU_HUMAN	Cluster of Heterogeneous nuclear ribonucleoprotein U	13	23	29	14	19	37	0.928571	0.6
HSPB1_HUMAN	Heat shock protein beta-1	7	9	10	8	10	10	0.928571	0.41
OST48_HUMAN	Cluster of Dolichyl-diphosphooligosaccharide--protein glycosyltransferase 48 kDa subunit	9	2	2	10	2	2	0.928571	0.85
NDUAB_HUMAN	NADH dehydrogenase [ubiquinone] 1 alpha subcomplex subunit 11	5	3	5	4	3	7	0.928571	0.93
3MG_HUMAN	DNA-3-methyladenine glycosylase	3	5	5	2	4	8	0.928571	0.84
G8JLB6_HUMAN	Cluster of Heterogeneous nuclear ribonucleoprotein H	11	7	19	12	12	16	0.925	0.91
GNL3L_HUMAN	Guanine nucleotide-binding protein-like 3-like protein	3	11	9	5	8	12	0.92	0.58
RS20_HUMAN	40S ribosomal protein S20	6	9	8	7	9	9	0.92	0.26
F8W727_HUMAN	60S ribosomal protein L32	6	6	10	8	7	9	0.916667	0.47
B4DLR8_HUMAN	Cluster of NAD(P)H dehydrogenase [quinone] 1	4	7	11	4	7	13	0.916667	0.73
NDUB4_HUMAN	NADH dehydrogenase [ubiquinone] 1 beta subcomplex subunit 4	2	4	5	2	5	5	0.916667	0.9
TFB2M_HUMAN	Dimethyladenosine transferase 2, mitochondrial	3	3	5	4	3	5	0.916667	0.45
RL7A_HUMAN	60S ribosomal protein L7a	30	22	22	36	23	22	0.91358	0.64
ODPA_HUMAN	Cluster of Pyruvate dehydrogenase E1 component subunit alpha, somatic form, mitochondrial	5	5	11	4	9	10	0.913043	0.77
MBB1A_HUMAN	Cluster of Myb-binding protein 1A	8	7	6	8	6	9	0.913043	0.58
INT6_HUMAN	Cluster of Integrator complex subunit 6	4	4	2	3	3	5	0.909091	0.81
RL37A_HUMAN	60S ribosomal protein L37a	8	4	7	7	6	8	0.904762	0.59
F207A_HUMAN	Protein FAM207A	7	6	6	7	4	10	0.904762	0.65
RL21_HUMAN	60S ribosomal protein L21	5	7	15	4	8	18	0.9	0.82
SFXN1_HUMAN	Sideroflexin-1	1	4	4	2	4	4	0.9	0.11
NDUA4_HUMAN	Cytochrome c oxidase subunit NDUFA4	4	3	2	3	4	3	0.9	0.67
RM24_HUMAN	39S ribosomal protein L24, mitochondrial	0	4	5	0	5	5	0.9	0.87
SR1IP_HUMAN	Protein SREK1IP1	4	1	4	4	2	4	0.9	0.71
ATD3A_HUMAN	Cluster of ATPase family AAA domain-containing protein 3A	18	27	32	22	31	33	0.895349	0.35
PLAK_HUMAN	Cluster of Junction plakoglobin	10	13	9	6	13	17	0.888889	0.62
PCBP1_HUMAN	Poly(rC)-binding protein 1	4	10	10	5	13	9	0.888889	0.6
ACSF2_HUMAN	Medium-chain acyl-CoA ligase ACSF2, mitochondrial	5	8	11	5	9	13	0.888889	0.43
ACOT9_HUMAN	Acyl-coenzyme A thioesterase 9, mitochondrial	1	2	5	0	4	5	0.888889	0.86
SUCA_HUMAN	Succinate--CoA ligase [ADP/GDP-forming] subunit alpha, mitochondrial	1	4	3	1	5	3	0.888889	0.96
DDX28_HUMAN	Probable ATP-dependent RNA helicase DDX28	0	5	3	0	2	7	0.888889	0.95
ARF4_HUMAN	Cluster of ADP-ribosylation factor 4	6	1	1	6	1	2	0.888889	0.94
A0A087WYF7_HUMAN	MIC	1	3	4	1	3	5	0.888889	0.77
STML2_HUMAN	Stomatin-like protein 2, mitochondrial	1	3	4	1	3	5	0.888889	0.77
RBM27_HUMAN	RNA-binding protein 27	1	4	3	1	3	5	0.888889	0.98
A0A2R8Y891_HUMAN	ATP-dependent 6-phosphofructokinase	0	4	4	0	4	5	0.888889	0.71
PRDX5_HUMAN	Peroxiredoxin-5, mitochondrial	2	1	5	2	2	5	0.888889	0.72
ADRO_HUMAN	NADPH:adrenodoxin oxidoreductase, mitochondrial	4	11	16	5	14	16	0.885714	0.56
RBM14_HUMAN	RNA-binding protein 14	59	65	76	63	76	87	0.884956	0.011
ACSL3_HUMAN	Long-chain-fatty-acid--CoA ligase 3	7	9	6	6	10	9	0.88	0.25
ANXA2_HUMAN	Annexin A2	11	6	11	12	9	11	0.875	0.89
TRY1_HUMAN	Trypsin-1	2	2	3	2	2	4	0.875	0.9
H33_HUMAN	Cluster of Histone H3.3	1	3	3	1	3	4	0.875	0.7
UBA5_HUMAN	Ubiquitin-like modifier-activating enzyme 5	0	2	5	0	4	4	0.875	0.65
CY1_HUMAN	Cytochrome c1, heme protein, mitochondrial	3	2	2	1	2	5	0.875	0.88
ABHDB_HUMAN	Cluster of Protein ABHD11	0	3	4	1	5	2	0.875	0.88
ACADS_HUMAN	Short-chain specific acyl-CoA dehydrogenase, mitochondrial	0	3	4	0	4	4	0.875	0.84
THNS1_HUMAN	Threonine synthase-like 1	0	3	4	0	4	4	0.875	0.84
RING1_HUMAN	E3 ubiquitin-protein ligase RING1	3	2	2	3	3	2	0.875	0.56
DHX15_HUMAN	Cluster of Pre-mRNA-splicing factor ATP-dependent RNA helicase DHX15	19	14	14	18	17	19	0.87037	0.29
RS15A_HUMAN	Cluster of 40S ribosomal protein S15a	6	7	13	6	9	15	0.866667	0.56
SRRM2_HUMAN	Cluster of Serine/arginine repetitive matrix protein 2	25	20	13	24	26	17	0.865672	0.61
A0A087WXF8_HUMAN	Nucleolar protein of 40 kDa	8	10	7	8	10	11	0.862069	0.39
ALDH2_HUMAN	Cluster of Aldehyde dehydrogenase, mitochondrial	4	11	10	4	14	11	0.862069	0.48
P5CS_HUMAN	Delta-1-pyrroline-5-carboxylate synthase	6	12	19	8	16	19	0.860465	0.57
A0A1B0GTG2_HUMAN	Cluster of Alpha-aminoadipic semialdehyde dehydrogenase	1	6	5	0	6	8	0.857143	0.85
MRPP3_HUMAN	Mitochondrial ribonuclease P catalytic subunit	2	2	2	2	3	2	0.857143	0.34
RM47_HUMAN	39S ribosomal protein L47, mitochondrial	1	2	3	2	2	3	0.857143	0.081
STT3A_HUMAN	Dolichyl-diphosphooligosaccharide--protein glycosyltransferase subunit STT3A	4	2	0	3	3	1	0.857143	0.8
RM44_HUMAN	39S ribosomal protein L44, mitochondrial	1	1	4	2	3	2	0.857143	0.54
A0A7I2V5T4_HUMAN	Aconitate hydratase, mitochondrial	1	2	3	0	2	5	0.857143	0.88
SFXN2_HUMAN	Sideroflexin-2	2	2	2	3	2	2	0.857143	0.47
EF1G_HUMAN	Elongation factor 1-gamma	1	2	3	1	3	3	0.857143	0.58
QCR6_HUMAN	Cytochrome b-c1 complex subunit 6, mitochondrial	2	2	2	2	2	3	0.857143	0.16
GLRX5_HUMAN	Glutaredoxin-related protein 5, mitochondrial	2	3	1	2	2	3	0.857143	0.61
AAAT_HUMAN	Neutral amino acid transporter B(0)	5	0	1	5	1	1	0.857143	0.82
K7ELC2_HUMAN	Cluster of 40S ribosomal protein S15	3	12	19	5	11	24	0.85	0.76
MBOA7_HUMAN	Lysophospholipid acyltransferase 7	3	4	4	4	4	5	0.846154	0.69
PCKGM_HUMAN	Cluster of Phosphoenolpyruvate carboxykinase [GTP], mitochondrial	9	6	22	8	10	26	0.840909	0.65
SR140_HUMAN	U2 snRNP-associated SURP motif-containing protein	17	12	8	17	17	10	0.840909	0.45
AMPL_HUMAN	Cluster of Cytosol aminopeptidase	1	7	7	0	9	9	0.833333	0.8
CWC25_HUMAN	Pre-mRNA-splicing factor CWC25 homolog	6	3	1	4	5	3	0.833333	0.72
A0A087X2D0_HUMAN	Serine/arginine-rich-splicing factor 3	2	6	2	3	6	3	0.833333	0.64
TIM44_HUMAN	Mitochondrial import inner membrane translocase subunit TIM44	5	3	2	5	3	4	0.833333	0.61
ECHM_HUMAN	Enoyl-CoA hydratase, mitochondrial	1	1	3	1	1	4	0.833333	0.73
LAT1_HUMAN	Large neutral amino acids transporter small subunit 1	3	1	1	3	2	1	0.833333	0.69
E5RJR5_HUMAN	S-phase kinase-associated protein 1	2	0	3	3	1	2	0.833333	0.64
LLPH_HUMAN	Protein LLP homolog	2	1	2	2	1	3	0.833333	0.56
FNBP4_HUMAN	Formin-binding protein 4	5	0	0	4	2	0	0.833333	0.84
RM10_HUMAN	39S ribosomal protein L10, mitochondrial	1	2	2	1	3	2	0.833333	0.87
PRS6A_HUMAN	Cluster of 26S proteasome regulatory subunit 6A	2	0	3	3	0	3	0.833333	0.72
RT11_HUMAN	28S ribosomal protein S11, mitochondrial	1	2	2	1	3	2	0.833333	0.53
RS19_HUMAN	40S ribosomal protein S19	6	14	18	8	13	25	0.826087	0.53
NIPS1_HUMAN	Protein NipSnap homolog 1	4	6	9	3	7	13	0.826087	0.33
DDX5_HUMAN	Cluster of Probable ATP-dependent RNA helicase DDX5	17	12	27	22	16	30	0.823529	0.32
ACADM_HUMAN	Cluster of Medium-chain specific acyl-CoA dehydrogenase, mitochondrial	10	14	22	11	23	22	0.821429	0.39
GLSK_HUMAN	Cluster of Glutaminase kidney isoform, mitochondrial	5	14	17	5	21	18	0.818182	0.63
B8ZZA8_HUMAN	Glutaminase	2	2	5	2	2	7	0.818182	0.64
DHE3_HUMAN	Glutamate dehydrogenase 1, mitochondrial	4	7	11	6	11	10	0.814815	0.3
ETFB_HUMAN	Electron transfer flavoprotein subunit beta	7	14	23	7	17	31	0.8	0.57
RL28_HUMAN	60S ribosomal protein L28	6	10	12	8	13	14	0.8	0.075
PR40A_HUMAN	Cluster of Pre-mRNA-processing factor 40 homolog A	11	10	3	13	11	6	0.8	0.69
TR150_HUMAN	Thyroid hormone receptor-associated protein 3	4	6	2	6	5	4	0.8	0.49
RL9_HUMAN	60S ribosomal protein L9	3	2	11	3	4	13	0.8	0.71
ACAD9_HUMAN	Complex I assembly factor ACAD9, mitochondrial	8	8	4	8	12	5	0.8	0.51
SYDM_HUMAN	Cluster of Aspartate--tRNA ligase, mitochondrial	4	6	6	5	8	7	0.8	0.1
RL37_HUMAN	60S ribosomal protein L37	3	0	1	3	0	2	0.8	0.97
PLCE_HUMAN	1-acyl-sn-glycerol-3-phosphate acyltransferase epsilon	0	3	5	0	4	6	0.8	0.89
E41L5_HUMAN	Cluster of Band 4.1-like protein 5	3	3	2	5	2	3	0.8	0.54
A0A0A0MT83_HUMAN	Cluster of Butyryl-CoA dehydrogenase	1	2	1	1	2	2	0.8	0.43
NAT14_HUMAN	N-acetyltransferase 14	0	2	2	1	2	2	0.8	0.54
A0A087WZT2_HUMAN	Methyltransferase-like protein 7B	0	2	2	0	3	2	0.8	0.76
S10AE_HUMAN	Protein S100-A14	1	1	2	2	1	2	0.8	0.39
DNJA3_HUMAN	DnaJ homolog subfamily A member 3, mitochondrial	2	1	1	1	1	3	0.8	0.72
B1AL05_HUMAN	39S ribosomal protein L43, mitochondrial	2	1	1	1	1	3	0.8	0.57
TM223_HUMAN	Cluster of Transmembrane protein 223	2	1	1	2	1	2	0.8	0.56
PLCB_HUMAN	1-acyl-sn-glycerol-3-phosphate acyltransferase beta	0	2	2	1	2	2	0.8	0.54
ERG24_HUMAN	Delta(14)-sterol reductase TM7SF2	1	1	2	2	1	2	0.8	0.39
RLA2_HUMAN	60S acidic ribosomal protein P2	4	0	0	5	0	0	0.8	0.82
ODPB_HUMAN	Pyruvate dehydrogenase E1 component subunit beta, mitochondrial	3	7	9	3	8	13	0.791667	0.53
THTR_HUMAN	Thiosulfate sulfurtransferase	4	5	10	4	10	10	0.791667	0.22
CKAP4_HUMAN	Cytoskeleton-associated protein 4	46	90	102	58	127	116	0.790698	0.21
RL36_HUMAN	60S ribosomal protein L36	7	3	5	8	6	5	0.789474	0.51
SUCB2_HUMAN	Cluster of Succinate--CoA ligase [GDP-forming] subunit beta, mitochondrial	2	10	10	2	11	15	0.785714	0.65
IDH3A_HUMAN	Isocitrate dehydrogenase [NAD] subunit alpha, mitochondrial	2	3	6	3	5	6	0.785714	0.22
NTPCR_HUMAN	Cancer-related nucleoside-triphosphatase	4	4	3	5	5	4	0.785714	0.39
MET15_HUMAN	12S rRNA N4-methylcytidine (m4C) methyltransferase	2	5	4	2	7	5	0.785714	0.47
U520_HUMAN	U5 small nuclear ribonucleoprotein 200 kDa helicase	21	4	4	24	9	4	0.783784	0.72
DSC1_HUMAN	Desmocollin-1	2	2	3	1	4	4	0.777778	0.42
RBM25_HUMAN	RNA-binding protein 25	18	16	7	21	15	17	0.773585	0.46
SF3A3_HUMAN	Splicing factor 3A subunit 3	1	7	2	3	7	3	0.769231	0.61
A0A0C4DGQ8_HUMAN	Cluster of Dehydrogenase/reductase SDR family member 7B	5	3	2	4	5	4	0.769231	0.44
A0A7I2V4J2_HUMAN	Non-POU domain-containing octamer-binding protein	2	3	5	3	4	6	0.769231	0.088
G5E9W7_HUMAN	28S ribosomal protein S22, mitochondrial	2	3	5	3	3	7	0.769231	0.53
ACADV_HUMAN	Cluster of Very long-chain specific acyl-CoA dehydrogenase, mitochondrial	11	20	25	16	25	32	0.767123	0.2
RL34_HUMAN	60S ribosomal protein L34	6	1	6	8	3	6	0.764706	0.59
DESP_HUMAN	Desmoplakin	37	14	43	27	31	65	0.764228	0.46
OAT_HUMAN	Ornithine aminotransferase, mitochondrial	6	13	19	9	19	22	0.76	0.34
K2C1_HUMAN	Keratin, type II cytoskeletal 1	74	88	114	77	125	162	0.758242	0.094
K7EKE6_HUMAN	Lon protease homolog, mitochondrial	14	22	29	17	28	41	0.755814	0.17
K1C10_HUMAN	Cluster of Keratin, type I cytoskeletal 10	54	31	65	62	53	84	0.753769	0.11
K1C9_HUMAN	Keratin, type I cytoskeletal 9	64	76	71	52	93	136	0.75089	0.18
KPRP_HUMAN	Keratinocyte proline-rich protein	5	9	13	5	17	14	0.75	0.29
PDK3_HUMAN	[Pyruvate dehydrogenase (acetyl-transferring)] kinase isozyme 3, mitochondrial	4	3	5	4	6	6	0.75	0.056
H2B1C_HUMAN	Cluster of Histone H2B type 1-C/E/F/G/I	5	3	1	6	2	4	0.75	0.6
QPCTL_HUMAN	Glutaminyl-peptide cyclotransferase-like protein	2	3	1	2	2	4	0.75	0.52
BDH_HUMAN	D-beta-hydroxybutyrate dehydrogenase, mitochondrial	2	2	2	3	1	4	0.75	0.43
KHDR1_HUMAN	Cluster of KH domain-containing, RNA-binding, signal transduction-associated protein 1	1	0	2	2	0	2	0.75	0.62
COQ8A_HUMAN	Atypical kinase COQ8A, mitochondrial	2	2	2	1	3	4	0.75	0.42
RAB7L_HUMAN	Ras-related protein Rab-7L1	1	1	1	0	1	3	0.75	0.8
SRSF2_HUMAN	Serine/arginine-rich splicing factor 2	1	2	0	1	2	1	0.75	0.62
SMCA5_HUMAN	SWI/SNF-related matrix-associated actin-dependent regulator of chromatin subfamily A member 5	3	0	0	4	0	0	0.75	0.79
CARF_HUMAN	CDKN2A-interacting protein	2	1	0	1	2	1	0.75	0.7
BACH_HUMAN	Cytosolic acyl coenzyme A thioester hydrolase	1	1	1	2	0	2	0.75	0.6
FMT_HUMAN	Methionyl-tRNA formyltransferase, mitochondrial	1	1	1	1	1	2	0.75	0.18
RT25_HUMAN	28S ribosomal protein S25, mitochondrial	0	1	2	0	2	2	0.75	0.69
FPPS_HUMAN	Farnesyl pyrophosphate synthase	1	1	1	1	1	2	0.75	0.18
RT24_HUMAN	28S ribosomal protein S24, mitochondrial	1	1	1	1	1	2	0.75	0.18
TRAP1_HUMAN	Heat shock protein 75 kDa, mitochondrial	1	5	8	1	9	9	0.736842	0.86
SYAM_HUMAN	Alanine--tRNA ligase, mitochondrial	3	4	7	2	5	12	0.736842	0.65
MMSA_HUMAN	Methylmalonate-semialdehyde dehydrogenase [acylating], mitochondrial	7	16	12	10	19	19	0.729167	0.19
A0A7I2YQG2_HUMAN	60S ribosomal protein L19	10	7	7	12	12	9	0.727273	0.63
PAXB1_HUMAN	PAX3- and PAX7-binding protein 1	8	0	0	7	3	1	0.727273	0.75
A0A1X7SBZ2_HUMAN	RNA helicase	6	3	4	9	3	6	0.722222	0.42
AL4A1_HUMAN	Delta-1-pyrroline-5-carboxylate dehydrogenase, mitochondrial	2	9	12	5	14	13	0.71875	0.39
H4_HUMAN	Histone H4	10	6	12	10	9	20	0.717949	0.49
RS10_HUMAN	40S ribosomal protein S10	3	9	8	6	9	13	0.714286	0.076
NDUA9_HUMAN	NADH dehydrogenase [ubiquinone] 1 alpha subcomplex subunit 9, mitochondrial	7	6	7	8	9	11	0.714286	0.076
EFTS_HUMAN	Cluster of Elongation factor Ts, mitochondrial	3	6	6	4	9	8	0.714286	0.18
PTCD3_HUMAN	Pentatricopeptide repeat domain-containing protein 3, mitochondrial	0	3	2	0	3	4	0.714286	0.69
NOA1_HUMAN	Nitric oxide-associated protein 1	0	1	4	0	4	3	0.714286	0.66
H3BQB1_HUMAN	Adenine phosphoribosyltransferase (Fragment)	1	2	2	3	2	2	0.714286	0.27
PUM1_HUMAN	Pumilio homolog 1	0	2	3	0	3	4	0.714286	0.66
ODBB_HUMAN	2-oxoisovalerate dehydrogenase subunit beta, mitochondrial	1	0	4	1	2	4	0.714286	0.57
A0A087WY03_HUMAN	Splicing regulatory glutamine/lysine-rich protein 1	3	1	1	4	1	2	0.714286	0.59
sp|K22E_HUMAN	Cluster of sp|K22E_HUMAN|	89	76	100	94	114	169	0.702918	0.015
H2A1D_HUMAN	Cluster of Histone H2A type 1-D	3	1	3	2	2	6	0.7	0.71
A0A669KAX9_HUMAN	Ribosomal_L2_C domain-containing protein (Fragment)	0	2	5	1	3	6	0.7	0.45
A0A7I2V323_HUMAN	Heterogeneous nuclear ribonucleoproteins A2/B1	5	0	2	7	0	3	0.7	0.68
SFPQ_HUMAN	Splicing factor, proline- and glutamine-rich	5	0	2	5	0	5	0.7	0.72
GLYM_HUMAN	Serine hydroxymethyltransferase, mitochondrial	0	5	6	1	8	7	0.6875	0.54
RL13A_HUMAN	Cluster of 60S ribosomal protein L13a	4	1	8	6	4	9	0.684211	0.26
SYIM_HUMAN	Isoleucine--tRNA ligase, mitochondrial	2	5	6	1	9	9	0.684211	0.46
K1C14_HUMAN	Cluster of Keratin, type I cytoskeletal 14	35	44	31	32	57	73	0.679012	0.019
J3KTF9_HUMAN	Cluster of ORM1-like protein 3 (Fragment)	1	0	1	0	0	0	0.666667	0.37
PGRC1_HUMAN	Membrane-associated progesterone receptor component 1	2	0	0	0	0	0	0.666667	0.37
TMM43_HUMAN	Transmembrane protein 43	2	0	0	0	0	0	0.666667	0.37
B3KXD6_HUMAN	Pescadillo homolog	0	0	2	0	0	0	0.666667	0.37
NDUAC_HUMAN	NADH dehydrogenase [ubiquinone] 1 alpha subcomplex subunit 12	0	2	0	0	0	0	0.666667	0.37
E9PHI4_HUMAN	SUN domain-containing protein 1	0	0	2	0	0	0	0.666667	0.37
DD19A_HUMAN	ATP-dependent RNA helicase DDX19A	0	0	2	0	0	0	0.666667	0.37
SF3B1_HUMAN	Splicing factor 3B subunit 1	12	9	5	16	16	7	0.666667	0.33
RL39_HUMAN	60S ribosomal protein L39	4	0	0	5	0	1	0.666667	0.95
E9PJN1_HUMAN	Cluster of Ribosomal protein S6 kinase	0	1	3	0	2	4	0.666667	0.56
PRDX2_HUMAN	Peroxiredoxin-2	2	0	2	3	0	3	0.666667	0.65
A0A590UJ43_HUMAN	Casein kinase I isoform alpha	4	0	2	3	0	6	0.666667	0.67
SYNM_HUMAN	Probable asparagine--tRNA ligase, mitochondrial	2	0	2	3	1	2	0.666667	0.47
PX11B_HUMAN	Peroxisomal membrane protein 11B	1	1	2	3	2	1	0.666667	0.34
PAK6_HUMAN	Serine/threonine-protein kinase PAK 6	4	0	0	5	0	1	0.666667	0.66
RT12_HUMAN	28S ribosomal protein S12, mitochondrial	1	1	2	1	2	3	0.666667	0.19
FRG1_HUMAN	Protein FRG1	3	0	1	5	0	1	0.666667	0.67
A0A499FJN5_HUMAN	Ferrochelatase	0	2	2	0	4	2	0.666667	0.56
COX20_HUMAN	Cytochrome c oxidase assembly protein COX20, mitochondrial	1	2	1	2	2	2	0.666667	0.14
I3L397_HUMAN	Eukaryotic translation initiation factor 5A (Fragment)	2	0	0	2	0	1	0.666667	0.73
A0A2R8Y4Y7_HUMAN	Cluster of Paraplegin	1	1	0	1	2	0	0.666667	0.59
TFB1M_HUMAN	Dimethyladenosine transferase 1, mitochondrial	0	1	1	0	1	2	0.666667	0.65
RM49_HUMAN	39S ribosomal protein L49, mitochondrial	0	1	1	0	1	2	0.666667	0.65
A0A499FJK2_HUMAN	Transforming growth factor beta	0	1	1	0	1	2	0.666667	0.65
SMD3_HUMAN	Small nuclear ribonucleoprotein Sm D3	3	3	5	4	5	8	0.647059	0.035
POF1B_HUMAN	Protein POF1B	3	1	5	4	3	7	0.642857	0.23
KBL_HUMAN	2-amino-3-ketobutyrate coenzyme A ligase, mitochondrial	2	4	3	3	6	5	0.642857	0.1
A0A0D9SF53_HUMAN	Cluster of RNA helicase	13	4	8	17	6	16	0.641026	0.5
SYTM_HUMAN	Threonine--tRNA ligase, mitochondrial	0	4	3	0	6	5	0.636364	0.59
A0A7I2V2S3_HUMAN	Cluster of Exportin-1	3	3	1	4	2	5	0.636364	0.31
NT5D2_HUMAN	5'-nucleotidase domain-containing protein 2	0	3	2	2	4	2	0.625	0.33
H0YDD4_HUMAN	Acetyltransferase component of pyruvate dehydrogenase complex (Fragment)	2	0	3	3	0	5	0.625	0.52
RT09_HUMAN	28S ribosomal protein S9, mitochondrial	0	3	3	0	4	6	0.6	0.56
RED_HUMAN	Protein Red	2	0	1	3	1	1	0.6	0.5
FIP1_HUMAN	Pre-mRNA 3'-end-processing factor FIP1	1	1	1	1	2	2	0.6	0.04
PAPD1_HUMAN	Poly(A) RNA polymerase, mitochondrial	1	0	2	1	1	3	0.6	0.39
RM37_HUMAN	Cluster of 39S ribosomal protein L37, mitochondrial	6	2	2	8	3	6	0.588235	0.38
A0A087WZN1_HUMAN	Isocitrate dehydrogenase [NAD] subunit, mitochondrial	2	6	4	2	8	11	0.571429	0.29
A0A7I2V2R3_HUMAN	Heterogeneous nuclear ribonucleoprotein A3	5	1	2	8	1	5	0.571429	0.48
H3BTB7_HUMAN	Glutamyl-tRNA synthetase	2	1	1	1	3	3	0.571429	0.25
ETHE1_HUMAN	Persulfide dioxygenase ETHE1, mitochondrial	0	0	4	0	2	5	0.571429	0.6
PDIP2_HUMAN	Polymerase delta-interacting protein 2	1	1	2	1	3	3	0.571429	0.15
CHERP_HUMAN	Calcium homeostasis endoplasmic reticulum protein	6	4	3	8	8	7	0.565217	0.1
H7C2W9_HUMAN	60S ribosomal protein L31 (Fragment)	3	1	1	3	1	5	0.555556	0.31
THIO_HUMAN	Thioredoxin	3	1	1	2	2	5	0.555556	0.57
B0QYK0_HUMAN	RNA-binding protein EWS	5	0	0	5	1	3	0.555556	0.59
HORN_HUMAN	Hornerin	7	11	23	5	22	48	0.546667	0.39
K2C78_HUMAN	Keratin, type II cytoskeletal 78	3	3	5	5	5	11	0.52381	0.036
DSG1_HUMAN	Desmoglein-1	3	8	8	4	13	21	0.5	0.21
BCLF1_HUMAN	Bcl-2-associated transcription factor 1	2	2	0	3	4	1	0.5	0.27
L2HDH_HUMAN	L-2-hydroxyglutarate dehydrogenase, mitochondrial	1	1	1	0	4	2	0.5	0.47
E7ETU7_HUMAN	39S ribosomal protein L3, mitochondrial	0	1	1	0	1	3	0.5	0.52
RT26_HUMAN	28S ribosomal protein S26, mitochondrial	0	1	1	0	3	1	0.5	0.52
RM33_HUMAN	39S ribosomal protein L33, mitochondrial	1	1	1	1	1	4	0.5	0.3
D6RH20_HUMAN	28S ribosomal protein S27, mitochondrial (Fragment)	1	1	1	0	4	2	0.5	0.47
A0A590UJK4_HUMAN	Serine/arginine-rich-splicing factor 6	1	0	1	2	1	1	0.5	0.33
RT31_HUMAN	28S ribosomal protein S31, mitochondrial	0	2	1	0	2	4	0.5	0.49
LS14A_HUMAN	Protein LSM14 homolog A	1	0	0	2	0	0	0.5	0.63
RM50_HUMAN	39S ribosomal protein L50, mitochondrial	2	1	0	2	1	3	0.5	0.31
YBOX1_HUMAN	Cluster of Y-box-binding protein 1	0	2	0	0	2	2	0.5	0.56
A0A087WXI5_HUMAN	Cadherin-1	1	0	1	3	0	1	0.5	0.5
PAIRB_HUMAN	Plasminogen activator inhibitor 1 RNA-binding protein	0	0	2	0	0	4	0.5	0.68
RSRC2_HUMAN	Arginine/serine-rich coiled-coil protein 2	0	0	2	0	1	3	0.5	0.55
BUD23_HUMAN	Probable 18S rRNA (guanine-N(7))-methyltransferase	0	1	1	0	1	3	0.5	0.52
SF01_HUMAN	Splicing factor 1	0	1	1	1	2	1	0.5	0.17
DCD_HUMAN	Dermcidin	1	0	1	1	0	3	0.5	0.49
B0QYW5_HUMAN	Peroxisomal membrane protein PMP34	1	0	0	2	0	0	0.5	0.63
ODO2_HUMAN	Dihydrolipoyllysine-residue succinyltransferase component of 2-oxoglutarate dehydrogenase complex, mitochondrial	0	0	1	0	0	2	0.5	0.68
A0A087WZ71_HUMAN	ATP-dependent RNA helicase DDX1	1	0	0	2	0	0	0.5	0.63
A0A1W2PP04_HUMAN	RNA-binding motif protein, X-linked 2	1	0	0	2	0	0	0.5	0.63
RCC2_HUMAN	Protein RCC2	1	0	0	2	0	0	0.5	0.63
RRF2M_HUMAN	Ribosome-releasing factor 2, mitochondrial	0	1	1	0	3	1	0.5	0.52
ARL8A_HUMAN	Cluster of ADP-ribosylation factor-like protein 8A	0	0	1	0	0	2	0.5	0.68
UCRIL_HUMAN	Cluster of Putative cytochrome b-c1 complex subunit Rieske-like protein 1	1	0	0	2	0	0	0.5	0.63
RBMX_HUMAN	RNA-binding motif protein, X chromosome	1	0	0	2	0	0	0.5	0.63
ABCF1_HUMAN	ATP-binding cassette sub-family F member 1	1	0	0	2	0	0	0.5	0.63
J3KSR8_HUMAN	Serine/arginine-rich-splicing factor 1 (Fragment)	1	0	0	2	0	0	0.5	0.63
B0QXZ6_HUMAN	Chromobox protein homolog 6	1	0	0	2	0	0	0.5	0.93
LEG4_HUMAN	Galectin-4	0	0	1	2	0	0	0.5	0.56
NUCKS_HUMAN	Nuclear ubiquitous casein and cyclin-dependent kinase substrate 1	0	1	0	0	2	0	0.5	0.67
A0A7I2V3R8_HUMAN	Cluster of Heterogeneous nuclear ribonucleoprotein A1	4	1	2	7	1	7	0.466667	0.31
XP32_HUMAN	Skin-specific protein 32	1	3	2	1	6	6	0.461538	0.23
CHDH_HUMAN	Choline dehydrogenase, mitochondrial	1	3	2	0	5	8	0.461538	0.39
CPT2_HUMAN	Carnitine O-palmitoyltransferase 2, mitochondrial	1	1	1	1	3	3	0.428571	0.069
ACSF3_HUMAN	Malonate--CoA ligase ACSF3, mitochondrial	0	1	2	0	3	4	0.428571	0.35
RM39_HUMAN	39S ribosomal protein L39, mitochondrial	0	1	2	0	2	5	0.428571	0.42
RM01_HUMAN	39S ribosomal protein L1, mitochondrial	1	2	1	2	6	2	0.4	0.2
KTHY_HUMAN	Thymidylate kinase	1	0	1	1	1	3	0.4	0.18
A0A182DWF2_HUMAN	Thioredoxin-disulfide reductase	0	0	2	0	3	2	0.4	0.31
AURKB_HUMAN	Aurora kinase B	2	0	0	3	1	1	0.4	0.4
HEM1_HUMAN	5-aminolevulinate synthase, nonspecific, mitochondrial	0	1	1	0	1	4	0.4	0.46
FBX28_HUMAN	F-box only protein 28	1	5	3	5	10	10	0.36	0.045
CTBP2_HUMAN	C-terminal-binding protein 2	1	0	0	0	0	0	0.333333	0.19
ENPL_HUMAN	Endoplasmin	0	0	1	0	0	0	0.333333	0.0045
MYH14_HUMAN	Myosin-14	0	0	1	0	0	0	0.333333	0.37
C9JJ19_HUMAN	28S ribosomal protein S34, mitochondrial	1	0	0	1	2	0	0.333333	0.36
G8JLG2_HUMAN	Corneodesmosin	0	0	1	0	0	3	0.333333	0.51
A0A0S2Z5D0_HUMAN	Ceroid-lipofuscinosis neuronal 6 late infantile variant isoform 2	0	1	1	2	2	2	0.333333	0.061
DJB12_HUMAN	DnaJ homolog subfamily B member 12	1	0	0	2	0	1	0.333333	0.73
F5H5I6_HUMAN	G-rich sequence factor 1	0	1	0	0	1	2	0.333333	0.39
SF3A2_HUMAN	Splicing factor 3A subunit 2	0	1	0	1	2	0	0.333333	0.32
A0A0A0MTH3_HUMAN	59 kDa serine/threonine-protein kinase	0	0	1	0	0	3	0.333333	0.56
PGAM5_HUMAN	Serine/threonine-protein phosphatase PGAM5, mitochondrial	4	0	0	7	3	3	0.307692	0.26
SF3A1_HUMAN	Splicing factor 3A subunit 1	3	6	3	13	18	11	0.285714	0.027
SPF45_HUMAN	Splicing factor 45	2	3	1	4	8	9	0.285714	0.011
E9PB61_HUMAN	THO complex subunit 4	3	2	1	4	8	10	0.272727	0.019
A0A2R8YD50_HUMAN	Peroxisomal multifunctional enzyme type 2	5	0	0	9	0	10	0.263158	0.28
RM14_HUMAN	39S ribosomal protein L14, mitochondrial	0	0	1	0	1	3	0.25	0.32
RM19_HUMAN	39S ribosomal protein L19, mitochondrial	0	0	1	0	2	2	0.25	0.24
ODBA_HUMAN	2-oxoisovalerate dehydrogenase subunit alpha, mitochondrial	0	1	0	0	2	2	0.25	0.27
ECM1_HUMAN	Extracellular matrix protein 1	0	0	1	0	0	4	0.25	0.51
SPB12_HUMAN	Serpin B12	2	0	0	3	1	5	0.222222	0.14
FUS_HUMAN	Cluster of RNA-binding protein FUS	3	0	0	9	2	4	0.2	0.24
A0A494C0J7_HUMAN	TGc domain-containing protein	1	0	0	0	2	3	0.2	0.25
FILA2_HUMAN	Filaggrin-2	0	2	1	0	7	11	0.166667	0.18
K2C1B_HUMAN	Keratin, type II cytoskeletal 1b	0	0	0	3	6	5	0	0.018
ARGI1_HUMAN	Arginase-1	0	0	0	1	2	3	0	0.0059
PKP1_HUMAN	Plakophilin-1	0	0	0	0	1	4	0	0.14
PTGR3_HUMAN	Prostaglandin reductase 3	0	0	0	0	1	2	0	0.14
KRT86_HUMAN	Cluster of Keratin, type II cuticular Hb6	0	0	0	0	3	0	0	0.37
A0A087WUN7_HUMAN	SRA stem-loop-interacting RNA-binding protein, mitochondrial	0	0	0	0	2	1	0	0.18
HMGB1_HUMAN	High mobility group protein B1	0	0	0	1	0	2	0	0.12
CATA_HUMAN	Catalase	0	0	0	0	0	4	0	0.37
CHCH1_HUMAN	Coiled-coil-helix-coiled-coil-helix domain-containing protein 1	0	0	0	2	1	1	0	0.12
LORI_HUMAN	Loricrin	0	0	0	0	2	2	0	0.12
ANXA1_HUMAN	Annexin A1	0	0	0	3	2	0	0	0.15
SPR2E_HUMAN	Small proline-rich protein 2E	0	0	0	0	3	1	0	0.23
RALB_HUMAN	Ras-related protein Ral-B	0	0	0	0	1	2	0	0.14
PIP_HUMAN	Prolactin-inducible protein	0	0	0	2	0	0	0	0.37
CIRBP_HUMAN	Cold-inducible RNA-binding protein	0	0	0	3	0	0	0	0.37
GATC_HUMAN	Glutamyl-tRNA(Gln) amidotransferase subunit C, mitochondrial	0	0	0	0	2	0	0	0.37
The criteria for inclusion are (i) 95% of peptide threshold, (ii) 99% of protein threshold, (iii) ≥ 2 peptides in the average of 3 replicates.
a, Fold change in average total unique peptide count in biton labeling samples relative to vehicle samples. For fold change calculations only, the mean total unique peptide count was adjusted to 1 for proteins with no peptides detected in vehicle samples.
b, Statistical significance was determined via unpaired Student’s t test, two tailed analysis performed at a significance level of P of ≤ 0.05.
