# Supplementary material for: Multiple pathways for glucose phosphate transport and utilization support growth of Cryptosporidium parvum
Source: Nat Commun. 2024 Jan 9;15:380. doi: 10.1038/s41467-024-44696-3 (PMC10774378; doi:10.1038/s41467-024-44696-3)
Supplement: Supplementary file 5 — Supplementary Data 2 [file 41467_2024_44696_MOESM5_ESM.xlsx]

## Sheet: Sheet1
Supplementary Dataset 2 – Oligonucleotides and plasmids used in this study.
Usage	Full Plasmid name	Abbreviated name	Oligo name	Sequence (5’ – 3’)	Specific purpose	Source
Epitope tagging of CpGT1	p4070-3HA-Nluc-P2A-neo		4070 Cter gibson-F	TGAATTCGAGCTCGGTACCCTATTGTATTTTCTACCTTCCTTGC	Amplify CpGT1 C-terminus homology arm for building p4070-3HA-Nluc-P2A-neo by Gibson assembly	This study; IDT
			4070 Cter gibson-R	GAGCCCGAGCCCTTGCTAGCGAGATCTGGATTCTTAACTGAATC		This study; IDT
			Linker-F1	GCTAGCAAGGGCTCGGGC	Amplify 3HA-Nluc-P2A-neo casstte for building p4070-3HA-Nluc-P2A-neo or p2870-smHA-Nluc-P2A-neo or pABC-3HA-Nluc-P2A-neo by Gibson assembly	Xu, Feng et al. 2021
			Enolase UTR-R	AATTAAGATAAAAAGAAAAACTTAATCGATAC		This study; IDT
			4070 3UTR gibson-F	TTTTTCTTTTTATCTTAATTGATGATCTGTTAGAACTTAATTTTTTCC	Amplify CpGT1 3'UTR homology arm for building p4070-3HA-Nluc-P2A-neo by Gibson assembly	This study; IDT
			4070 3UTR gibson-R	GTCGACTCTAGAGGATCCCCGAAAAAGTGAGCTCTGTAGAAAC		This study; IDT
			lacZ F2	GGGGATCCTCTAGAGTCGAC	Amplify plasmid backbone for building p4070-3HA-Nluc-P2A-neo or p2870-smHA-Nluc-P2A-neo or pABC-3HA-Nluc-P2A-neo or pGP-mAID-3HA-TIR1-3TY-Nluc-P2A-neo plasmid by Gibson assembly	Xu, Feng et al. 2021
			lacZ R1	GGGTACCGAGCTCGAATT		Xu, Feng et al. 2021
			4070 PAM-F	CTTGCTTCATTTCAGCTAGCTC	Mutate PAM sequence of CpGT1 gRNA in p4070-3HA-Nluc-P2A-neo	This study; IDT
			4070 PAM-R	GAAGGTAGAAAATACAATAGGGTACC		This study; IDT
	pACT:Cas9, U6:sgCpGT1		4070 gRNA-linker	CTGAAAGGTTAAGTGTTGGGATACTGGTGAAAGAGCTAGCGTTTTAGAGCTAGAAATAGC	Building Cas9 plasmid for CpGT1 TAG by Gibson assembly	This study; IDT
			U6 F	CCCAACACTTAACCTTTCAGT	Amplify Cas9 plasmid backbone for building Cas9 plasmid for each gene	This study; IDT
			Tracr RNA-R1	GTTTTAGAGCTAGAAATAGCAAG		This study; IDT
Epitope tagging of CpGT2	p2870-smHA-Nluc-P2A-neo		2870 Cter gibson-F	TGAATTCGAGCTCGGTACCCATGACAATACAGTTTTATTTTTCAGTTAC	Amplify CpGT2 C-terminus homology arm for building p2870-smHA-Nluc-P2A-neo by Gibson assembly	This study; IDT
			2870 Cter gibson-R	GAGCCCGAGCCCTTGCTAGCAGGATTCTGATAGTTAATTATAAAAAATGAA		This study; IDT
			SM-gibson-F	GCTCGGGCTCGACCCAGCTGTACCCTTATGATGTGCC	Amplify smHA fragment for building p2870-smHA-Nluc-P2A-neo by Gibson assembly	This study; IDT
			SM-gibson-R	TAAATGAAGATGCATATTAATTAAGCGTAGTCCGGGAC		This study; IDT
			Aldo 3UTR-F	ATGCATCTTCATTTAGTATCTTAGGT	Amplify Nluc-P2A-neo casstte for building p2870-smHA-Nluc-P2A-neo by Gibson assembly	This study; IDT
			Enolase UTR-R	AATTAAGATAAAAAGAAAAACTTAATCGATAC		This study; IDT
			2870 3UTR gibson-F	TTTTTCTTTTTATCTTAATTGGACTTATATTTTTCTGGTTCTTAAGC	Amplify CpGT2 3'UTR homology arm for building p2870-smHA-Nluc-P2A-neo by Gibson assembly	This study; IDT
			2870 3UTR gibson-R	GTCGACTCTAGAGGATCCCCATTTGGTCTTCTAGATGTTGAAAAACG		This study; IDT
			2870 PAM-F	ACTATTTTATCAGAACTACTCCCAA	Mutate PAM sequence of CpGT2 gRNA in p2870-smHA-Nluc-P2A-neo	This study; IDT
			2870 PAM-R	TGAGAGCACTGCGGTAAT		This study; IDT
	pACT:Cas9, U6:sgCpGT2		2870 gRNA-linker	CTGAAAGGTTAAGTGTTGGGGTAAAATAGTTGAGAGCACTGGTTTTAGAGCTAGAAATAG	Building Cas9 plasmid for CpGT2 TAG by Gibson assembly	This study; IDT
Epitope tagging of CpABC1	pABC-3HA-Nluc-P2A-neo		ABCT Cter gibson-F	TGAATTCGAGCTCGGTACCCCTTCAATGGATATTGCCACAGATAA	Amplify CpABC1 C-terminus homology arm for building pABC-3HA-Nluc-P2A-neo by Gibson assembly	This study; IDT
			ABCT Cter gibson-R	GAGCCCGAGCCCTTGCTAGCAAGCTTATTAACTTCATTTGCAATTG		This study; IDT
			ABCT 3UTR gibson-F	TTTTTCTTTTTATCTTAATTTCCTCAAAACTGAGAGGATTTT	Amplify CpABC1 3'UTR homology arm for building pABC-3HA-Nluc-P2A-neo by Gibson assembly	This study; IDT
			ABCT 3UTR gibson-R	GTCGACTCTAGAGGATCCCCCGTGATTTTTATGACTCAAAAATTAT		This study; IDT
			ABC-PAM-F	AGTTGTACAATACTTTCAATTGCTCAC	Mutate PAM sequence of CpABC1 gRNA in pABC-3HA-Nluc-P2A-neo	This study; IDT
			ABC-PAM-R	AGAGAAATGTGTTTTGATAATATTCTGAA		This study; IDT
	pACT:Cas9, U6:sgABC		ABC gRNA-linker	CTGAAAGGTTAAGTGTTGGGGAATTCTGTGAGCAATTGAAGTTTTAGAGCTAGAAATAGC	Building Cas9 plasmid for CpABC1 tagging by Gibson assembly	This study; IDT
Generate permissive biotin ligase reporter CpGT1-miniTurbo-HA	p4070-miniTurbo-3HA-Nluc-P2A-neo		3HA-F	TACCCGTACGACGTCCC	Amplify plasmid backbone for building p4070-miniTurbo-3HA-Nluc-P2A-neo by Gibson assembly	This study; IDT
			pLinker-R2	CAGCTGGGTCGAGCCCGA		Xu, Feng et al. 2021
Generate fluorescent reporter line CpGT1-mNeon-mCh	p4070-mNeon-mCh-Nluc-P2A-neo	pCpGT1-mNeon-mCh	Actin-F1	GCTCAGAATGAGTTGGTTATAAAC	Amplify mCh casstte for building p4070-mNeon-mCh-Nluc-P2A-neo by Gibson assembly	Xu, Feng et al. 2021
			pEno-R2	TTCAGTATATTTAGTTTCCCCA		This study; IDT
			EnoP-F	TGGGGAAACTAAATATACTGAA	Amplify plasmid backbone for building p4070-mNeon-mCh-Nluc-P2A-neo by Gibson assembly	This study; IDT
			pLinker-R3	CAGCTGGGTCGAGCC		This study; IDT
			mNeon-gibson-F1	GCTCGGGCTCGACCCAGCTGATGGTTAGCAAAGGAGAGGAA	Amplify mNeon casstte for building p4070-mNeon-mCh-Nluc-P2A-neo by Gibson assembly	This study; IDT
			mNeon-Gibson-R1	TACTAAATGAAGATGCATATTAACTACTTATACAGTTCATCCATCCCC		This study; IDT
			Aldo 3UTR-F	ATGCATCTTCATTTAGTATCTTAGGT	Amplify aldo 3'TUR for building p4070-mNeon-mCh-Nluc-P2A-neo by Gibson assembly	This study; IDT
			Aldo-actin-Giboson-R	ATAACCAACTCATTCTGAGCAAATAAAGTAAAGTTTATCGACCT		This study; IDT
Knockout CpGT1	p4070-mCh-Nluc-P2A-neo-4070		4070 ups gibson-F	TTACGCCAAGCTTGCATGCCCTATTTTAATTTAGACAGCGGG	Amplify CpGT1 5'UTR homology arm for building p4070-mCh-Nluc-P2A-ne4070 by Gibson assembly	This study; IDT
			4070 ups gibson-R	ATAACCAACTCATTCTGAGCTTCTGCTGTATATATAGAACCAATATAT		This study; IDT
			Actin-F1	GCTCAGAATGAGTTGGTTATAAAC	Amplify mCh-Nluc-P2A-neo casstte for building p4070-mCh-Nluc-P2A-neo-4070 by Gibson assembly	Xu, Feng et al. 2021
			Neo-R1	GCTTAATTAATCAGAAGAATTCGTC		Xu, Feng et al. 2021
			4070 downs gibson-F	ATTCTTCTGATTAATTAAGCGATGATCTGTTAGAACTTAATTTTTTC	Amplify CpGT1 3'UTR homology arm for building p4070-mCh-Nluc-P2A-neo-4070 by Gibson assembly	This study; IDT
			4070 downs gibson-R	ATTCGAGCTCGGTACCCGGGCTTAGAAAAAATCCCTCCTATTCAA		This study; IDT
			LacZ-F3	CCCGGGTACCGAGCTCGAA	Amplify plasmid backbone for building p4070-mCh-Nluc-P2A-nemCh by Gibson assembly	This study; IDT
			LacZ-R3	GGCATGCAAGCTTGGCGTA		This study; IDT
	pACT:Cas9, U6:sg4070-KO		4070 gRNA KO-linker	CTGAAAGGTTAAGTGTTGGGACAGTTTCTTGTTTCTTTGGGTTTTAGAGCTAGAAATAGC	Building Cas9 plasmid for CpGT1 KO by Gibson assembly	This study; IDT
Knockout CpGT2	2870-mCh-Nluc-P2A-neo		2870-KO-F	GAGGTTTGGTTTACCGCCCGGCGGGCTCGTGTAGATTAGTATCTTAATCTGCTCAGAATGAGTTGGTTATAAAC	Amplify CpGT2 homology arm for knockout CpGT2 gene	This study; IDT
			2870-KO-R	ATTTTGACTAAAATATTTACAATGCTTAAGAACCAGAAAAATATAAGTCCGCTTAATTAATCAGAAGAATTCGTC		This study; IDT
	pACT:Cas9, U6:sg2870-KO		2870 gRNA KO-linker	CTGAAAGGTTAAGTGTTGGGGTACAAGTATTGGGAGTAGTTGTTTTAGAGCTAGAAATAG	Building Cas9 plasmid for CpGT2 KO by Gibson assembly	This study; IDT
Knockout CpHK	CpHK-mCh-Nluc-P2A-neo		HK-KO-F	ATTTACGACTATAATATAAATATATATAATTAAATTAAAACAAAGCTAAAGCTCAGAATGAGTTGGTTATAAAC	Amplify CpHK homology arm for knockout CpHK gene	This study; IDT
			HK-KO-R	TAAATGACCGGAAATGAAATTACAAAAAAGTAGGATGGACTATAAAAAGGGCTTAATTAATCAGAAGAATTCGTC		This study; IDT
	pACT:Cas9, U6:sgHK		3800 gRNA-linker	CTGAAAGGTTAAGTGTTGGGAGTCCAAACTGATCCATCTAGTTTTAGAGCTAGAAATAGC	Building Cas9 plasmid for CpHK KO by Gibson assembly	This study; IDT
Knockout Cp Aldolase	Aldolase-mCh-Nluc-P2A-neo		Aldo-KO-F	AAAGTAGAAATTGGTGAAAAATCTCATTTTATTTGTTTCAAAAGAAAAAAGCTCAGAATGAGTTGGTTATAAAC	Amplify Cp aldolase homology arm for knockout Cp aldolase gene	This study; IDT
			Aldo-KO-R	AACCAAATAAAGTAAAGTTTATCGACCTAAGATACTAAATGAAGATGCATGCTTAATTAATCAGAAGAATTCGTC		This study; IDT
	pACT:Cas9, U6:sgAldo-1		3020 gRNA-linker	CTGAAAGGTTAAGTGTTGGGGCCTCTCAGGTGGTCAATCTGGTTTTAGAGCTAGAAATAG	Building Cas9 plasmid for Cp aldolase KO by Gibson assembly	This study; IDT
	pACT:Cas9, U6:sgAldo-2		3020 gRNA-linker 2	CTGAAAGGTTAAGTGTTGGGGCTTCTGAGCAGCTGGAACATGTTTTAGAGCTAGAAATAG	Building Cas9 plasmid for Cp aldolase KO by Gibson assembly	This study; IDT
Knockout CpGP	GP-mCh-Nluc-P2A-neo		GP-KO-F	AGAGTCTTAATTGTTAATTGAACTAAGTCAACAGAAATAGTACAATAAAAGCTCAGAATGAGTTGGTTATAAAC	Amplify CpGP KO PCR fragment for knockout CpGT2 gene	This study; IDT
			GP-KO-R	AAAGGATGTAGATGTAGAGTTTTTTCTACGTAAATCGCTCAGTTGATCATGCTTAATTAATCAGAAGAATTCGTC		This study; IDT
	pACT:Cas9, dual, U6:sgGP		2450 gRNA-linker1	CTGAAAGGTTAAGTGTTGGGGCTCATTCTCAAAGTTGACAGGTTTTAGAGCTAGAAATAG	Building Cas9 plasmid for CpGP KO by Gibson assembly	This study; IDT
			2450 gRNA-linker2	CTGAAAGGTTAAGTGTTGGGATACAGAGACCAAACTACATGTTTTAGAGCTAGAAATAGC	Building Cas9 plasmid for CpGP KO by Gibson assembly	This study; IDT
			Hind-F	CATGATTACGCCAAGCTT	Primer set used to amplify casstte for building dual gRNA Cas9-CpGP by Gibson assembly	Xu, Feng et al. 2021
			M13-R	GTCATAGCTGTTTCCTGTG		Xu, Feng et al. 2021
			pU6-gibson-F	ACACAGGAAACAGCTATGACCCAAATTTCTCCAACCAGTC	Primer set used to amplify casstte for building dual gRNA Cas9-CpGP by Gibson assembly	Xu, Feng et al. 2021
			pSP6-gibson-R	GCAAGCTTGGCGTAATCATGGACGGCCAGTGAATTCG		Xu, Feng et al. 2021
Generate regulated knockdown line CpGP-mAID-TIR1	pGP-mAID-3HA-TIR1-3TY-Nluc-P2A-neo	pGP-mAID-TIR1	2450 C ter-gibson-F	TGAATTCGAGCTCGGTACCCCAAGGAGAATTCTGTGAAATTGTGA	Amplify CpGP C-terminus homology arm for building pGP-mAID-3HA-TIR1-3TY-Nluc-P2A-neo by Gibson assembly	This study; IDT
			2450-Cter-R	CTTTGATTTATTAGGTGAATACCCAGA		This study; IDT
			2450-Linker-gibson-F	ATTCACCTAATAAATCAAAGCCTAGGATGGTGAGCGC	Amplify miniAID-3HA PCR fragment for kpGP-mAID-3HA-TIR1-3TY-Nluc-P2A-neo	This study; IDT
			3HA-R	GGCATAATCTGGAACATCGTAAGG		This study; IDT
			HA-Act-gibson-F	ATGTTCCAGATTATGCCTGAGCTCAGAATGAGTTGGTTATAAAC	Amplify Cp actin promoter PCR fragment for building pGP-mAID-3HA-TIR1-3TY-Nluc-P2A-neo by Gibson assembly	This study; IDT
			Act-TIR1-gibson-R	TCTTCTGGAAAATAAGTCATCTTTTGTTACTTGTGTAATATGCCC		This study; IDT
			Linker-F1	GCTAGCAAGGGCTCGGGC	Amplify 3TY PCR fragment for building pGP-mAID-3HA-TIR1-3TY-Nluc-P2A-neo by Gibson assembly	Xu, Feng et al. 2021
			TYx6 R	GTCGAGCGGGTCCTGGTTTGTA		This study; IDT
			Actin-TY-gibson-F	ACCAGGACCCGCTCGACTGATTAATATACGATTTTTTCCTTCTTTTTAAACGAA	Amplify Nluc-P2A-neo fragment for building pGP-mAID-3HA-TIR1-3TY-Nluc-P2A-neo by Gibson assembly	This study; IDT
			Ena-3UTR-R	AATTAAGATAAAAAGAAAAACTTAATCG		This study; IDT
			2450 3UTR-gibson-F	TTTTTCTTTTTATCTTAATTATGATCAACTGAGCGATTTACG	Amplify CpGP 3'UTR homology arm for building pGP-mAID-3HA-TIR1-3TY-Nluc-P2A-neo by Gibson assembly	This study; IDT
			2450 3UTR-gibson-R	GTCGACTCTAGAGGATCCCCTGTTGACAAATCGTTATTTATACCCT		This study; IDT
			2450-PAM-F1	TTGCATCAAAGCTGCCTCAT	Mutate PAM sequence of CpGP gRNA in pGP-mAID-3HA-TIR1-3TY-Nluc-P2A-neo plasmid	This study; IDT
			2450-PAM-R1	GTCTTAACCCATGTAGTTTGGTCTC		This study; IDT
PCR genotyping			4070-F1	TTTCCAGCGTTGTTATTCCAG	Primer set “5’ Ins” used to detect CpGT1-3HA or CpGT1-miniTurbo-HA strain	This study; IDT
			pEno-R	TAGAGTTTGGTGTGCAGGCG	WT = null; CpGT1-HA = 732 bp; CpGT1-mTurbo = 1514 bp	This study; IDT
			Neo F1	GCTGAAGAACTTGGTGGTGA	Primer set “3’ Ins” used to detect CpGT1-3HA or CpGT1-mNeon-mCh or CpGT1-miniTurbo-HA or CpGT1-mCh strain	Xu, Feng et al. 2021
			4070-R1	TGAACAAACACAACGAACTGTG	WT = null; CpGT1-HA = 547 bp; CpGT1-mCh = 500 bp; CpGT1-mNeon = 547 bp; CpGT1-mTurbo = 547 bp	This study; IDT
			TKgene-F	ATGGCAAAATTATACTTTTACTATTCAGCAATGAATGC	Primer set “Con” used to detect cgd5_4450 insection site	Wilke, Funkhouser-Jones et al. 2019
			TKgene-R	TTAGAAATTGTATTCTTCACAATTAATTATATGATGTTTTCTGC	WT = 588 bp; CpGT1-HA = 588 bp; CpGT2-smHA = 588 bp; CpGT1-mNeon = 588 bp; CpGT1-mTurbo = 588 bp; ABC1-HA = 588 bp; CpGP-TIR1 = 588 bp	Wilke, Funkhouser-Jones et al. 2019
			4070-F3	CGTCTTGACTTTCTCGATTCC	Primer set “5’ Ins” used to detect CpGT1-mCh KO strain	This study; IDT
			Actin R1	GTCATTTTTATAGCCCTAACGC	WT = null; CpGT1-mCh = 425 bp	Xu, Feng et al. 2021
			4070-F2	ATGGCAAACTATAGTTTAAATTGCT	Primer set “ORF” used to detect CpGT1-mCh KO strain	This study; IDT
			4070-R2	TCAGAGATCTGGATTCTTAACTGAA	WT = 1440 bp; CpGT1-mCh = null	This study; IDT
			4070-F1	TTTCCAGCGTTGTTATTCCAG	Primer set “5’ Ins” used to detect CpGT1-mNeon strain	This study; IDT
			Actin-R1	GTCATTTTTATAGCCCTAACGC	WT = null; CpGT1-mNeon = 1187 bp	Xu, Feng et al. 2021
			2870-F1	CCTACTGCATGGAAGCTCGT	Primer set “5’ Ins” used to detect CpGT2-smHA strain	This study; IDT
			pEno-R	TAGAGTTTGGTGTGCAGGCG	WT = null; CpGT2-smHA = 1563 bp	This study; IDT
			Neo F1	GCTGAAGAACTTGGTGGTGA	Primer set “3’ Ins” used to detect CpGT2-smHA or CpGT2-mCh KO strain	Xu, Feng et al. 2021
			2870-R1	TTCAGCAATGGCGTACAGAG	WT = null; CpGT2-smHA = 441 bp; CpGT2-mCh = 394 bp	This study; IDT
			2870-F3	ATTCAAAAAGGGCATTCGTG	Primer set “5’ Ins” used to detect CpGT2-mCh	This study; IDT
			Actin R1	GTCATTTTTATAGCCCTAACGC	WT = null; CpGT2-mCh = 309 bp	Xu, Feng et al. 2021
			2870-F4	TTGCTGCAGGTGTGTTGTC	Primer set “ORF” used to detect CpGT2-mCh KO	This study; IDT
			2870-R3	GACGAAGAAGGAAAAGCATGAA	WT = 1467 bp; CpGT2-mCh = null	This study; IDT
			ABC-F1	GCAAGAGCCATACTTAGAAAGAGTAAG	Primer set “5’ Ins” used to detect CpABC1-HA strain	This study; IDT
			pEno-R	TAGAGTTTGGTGTGCAGGCG	WT = null; ABC1-HA = 672 bp	This study; IDT
			Neo F1	GCTGAAGAACTTGGTGGTGA	Primer set “3'UTR” used to detect CpABC1-HA strain	Xu, Feng et al. 2021
			ABC-R2	AGGATTTAGCTGTCAAAAACAGC	WT = null; ABC1-HA = 881 bp	This study; IDT
			CpHK-F2	GCGCCAAAGTTTGTGAAAA	Primer set “5’ Ins” used to detect CpHK-mCh strain	This study; IDT
			Actin-R1	GTCATTTTTATAGCCCTAACGC	WT = null; CpHK-mCh= 284 bp	Xu, Feng et al. 2021
			Neo F1	GCTGAAGAACTTGGTGGTGA	Primer set “3'UTR” used to detect CpHK-mCh strain	Xu, Feng et al. 2021
			CpHK-R1	ATCTGCCAAGAATGGACTCC	WT = null; CpHK-mCh= 426 bp	This study; IDT
			CpHK-F1	AGCTGCTGGAGTTGGTTGAT	Primer set “ORF” used to detect CpHK-mCh strain	This study; IDT
			CpHK-R2	AGCACCTCTTCCAGATCCAT	WT = 1451 bp; CpHK-mCh = null	This study; IDT
			GP-F1	AACAGGAGGGATCATGCTTG	Primer set “5’ Ins” used to detect CpGP-TIR1	This study; IDT
			Actin-R1	GTCATTTTTATAGCCCTAACGC	WT = null; CpGP-TIR1= 751 bp	Xu, Feng et al. 2021
			Neo F1	GCTGAAGAACTTGGTGGTGA	Primer set “3'UTR” used to detect CpGP-TIR1	Xu, Feng et al. 2021
			GP-R1	TGTAACAGATAGCGCATCATAGA	WT = null; CpGP-TIR1 = 656 bp	This study; IDT
CRSPR-Cas9	pACT:Cas9-GFP, U6:sgRNA					Wilke, Funkhouser-Jones et al. 2019
	pINS1-3HA-Nluc-P2A-neo					Xu, Feng et al. 2021
	pTubLinker-TYx3-mNeon-TYx3-HX					Addgene no. 166237
	pUPRT-mCh-Nluc-P2A-neo-UPRT					Wilke, Funkhouser-Jones et al. 2019
	pTUB1:YFP-mAID-3HA,DHFR-TS:HXGPRT					Brown, Long et al. 2017
E. coli complement	pKD4					Datsenko and Wanner 2000
	pKD46					Datsenko and Wanner 2000
	pCP20					Datsenko and Wanner 2000
	pSC101-AfuABC					Sit, Crowley et al. 2015
