# Supplementary material for: Multiple pathways for glucose phosphate transport and utilization support growth of Cryptosporidium parvum
Source: Nat Commun. 2024 Jan 9;15:380. doi: 10.1038/s41467-024-44696-3 (PMC10774378; doi:10.1038/s41467-024-44696-3)
Supplement: Supplementary file 8 — Source Data [file 41467_2024_44696_MOESM8_ESM.zip]

Archive with 3 entries (2 files):
- Source data/
- Source data/443847_3_related_ms_8376801_s4y34q.xlsx
- Source data/443847_3_related_ms_8376802_s4y39q.xlsx
