# Supplementary material for: Multiple pathways for glucose phosphate transport and utilization support growth of Cryptosporidium parvum
Source: Nat Commun. 2024 Jan 9;15:380. doi: 10.1038/s41467-024-44696-3 (PMC10774378; doi:10.1038/s41467-024-44696-3)
Supplement: Supplementary file 8 — Source Data [file 41467_2024_44696_MOESM8_ESM.zip › Source data/443847_3_related_ms_8376801_s4y34q.xlsx]

## Sheet: S Fig. 1a
PCR analysis of CpGT1-3HA strain
PCR analysis of CpGT1-mCh KO strain

## Sheet: S Fig. 1b
PCR analysis of CpGT2-smHA strain
PCR analysis of CpGT2-mCh KO strain

## Sheet: S Fig. 1c
PCR analysis of CpGT1-mNeon-mCh

## Sheet: S Fig.1d
PCR analysis of CpGT1-miniTurbo-3HA

## Sheet: S Fig. 1e
PCR analysis of CpABC1-3HA

## Sheet: S Fig. 1f
PCR analysis of CpGP-mAID-TIR1

## Sheet: S Fig. 3
Immuno-EM of WT Cp with anti-HA antibody

## Sheet: S Fig. 4
EM images of the feeder organelle formation

## Sheet: S Fig. 6c
Immuno-EM of CpABC1-3HA parasites with anti-HA antibody

## Sheet: S Fig. 7b
Relative luminescence units per milligram feces
Days post infection	Cp aldolase-mCh
	Exp. 1-1	Exp. 1-2	Exp. 1-3	Exp. 2-1	Exp. 2-2	Exp. 2-3
	0.753425	0.189274	0.687204	0.140977	0.124309	0.124688
9	0.251397	0.130332	0.350318	0.170807	0.118483	0.101103
12	0.229358	0.1002	0.174603	0.079646	0.102041	0.090543
18	0.12035	0.210526	0.246212

[truncated: 5 more sheets: S Fig. 7d, S Fig. 8, S Fig. 9a, S Fig. 9b, S Fig. 9c]
