# Supplementary material for: Multiple pathways for glucose phosphate transport and utilization support growth of Cryptosporidium parvum
Source: Nat Commun. 2024 Jan 9;15:380. doi: 10.1038/s41467-024-44696-3 (PMC10774378; doi:10.1038/s41467-024-44696-3)
Supplement: Supplementary file 8 — Source Data [file 41467_2024_44696_MOESM8_ESM.zip › Source data/443847_3_related_ms_8376802_s4y39q.xlsx]

## Sheet: Fig. 1e
Immuno-EM of CpGT1-3HA parasites with anti-HA antibody

## Sheet: Fig. 1f
Immuno-EM of CpGT2-smHA parasites with anti-HA antibody

## Sheet: Fig. 1g
Transmission electron micrograph of C. parvum trophozoite

## Sheet: Fig. 1h
Transmission electron micrograph of C. parvum trophozoite

## Sheet: Fig. 2c
Fold change of fluorescence intensity
Hours post invasion	Individual sporozoite
	1	2	3	4	5	6	7	8	9	10	11	12	13	14	15
0.333333	0.952909	1.76309	1.09441	1.08983	1.08983	0.927246	1.3872	0.946259	0.937459	1.27295	1.22562	1.24213	1.07823	1.21589	1.69137
0.5	1.20532	2.2596	1.59225	0.846939	0.846939	0.688423	2.04779	1.00973	0.794052	1.57379	1.23406	1.21546	1.57353	1.21837	1.55498
0.666667	0.183971	1.19299	1.70572	0.786602	0.786602	0.892486	1.57814	1.1135	1.1461	1.48188	1.53327	1.2246	1.33853	1.9261	1.62361
0.833333	0.455163	2.42802	1.08769	0.896034	0.896034	0.689706	1.26958	1.14663	0.934195	2.18087	1.78913	2.26039	1.18285	1.85193	1.83785
1	0.225424	3.14838	-1.82245	1.0019	1.0019	0.661848	1.18336	1.23936	1.33661	2.57914	1.98528	2.8213	1.2938	1.96456	1.42264
1.16667	0.571954	1.50887	0.519703	0.95093	0.95093	0.637664	1.57381	1.49917	1.55959	3.44332	2.32723	2.79341	1.95635	2.5929	1.71195
1.33333	0.477696	-0.83817	0.273881	1.19336	1.19336	1.17383	1.92118	1.33314	1.72169	3.92472	2.25549	2.84749	2.56691	2.16044	2.19142
1.5	0.632605	1.75083	0.984384	1.41582	1.41582	0.408712	1.76147	1.60958	1.99418	3.56168	2.65262	3.23158	2.99661	3.02063	2.9378
1.66667	0.712821	1.71074	0.440771	0.91385	0.91385	0.062591	2.13146	1.48722	1.83613	2.23548	2.55604	2.8688	3.32886	3.04928	2.88909
1.83333	0.837485	2.05976	1.13292	1.0759	1.0759	0.166265	1.9136	1.80501	2.01912	3.0001	3.2279	2.96901	4.12234	2.73577	3.43897
2	0.995415	2.19989	1.82042	3.81367	3.81367	0.146078	1.79441	2.05446	2.36241	1.96931	3.86531	3.18608	3.77801	3.06496	4.84469
2.16667	0.877189	3.24043	1.69662	4.20211	4.20211	0.243601	2.45736	2.12545	2.42759	1.60123	3.6793	2.89458	4.57336	4.37685	4.49519
2.33333	0.907776	3.26101	2.66977	4.09397	4.09397	0.563029	2.69687	1.95025	2.84986	3.05745	4.07743	3.18439	4.63295	4.53386	5.0584
2.5	0.772425	2.85066	2.99388	4.07828	4.07828	0.731204	2.85454	2.1653	3.07838	3.12128	5.01663	3.75051	4.42034	3.83988	5.60203
2.66667	1.23615	4.63764	3.60151	3.18741	3.18741	1.06109	3.14951	2.11485	3.31886	3.26828	5.22638	3.77786	4.98787	3.96149	6.15054
2.83333	1.46361	5.25684	4.20876	4.26368	4.26368	0.30355	3.46445	2.37024	3.32451	2.62066	5.07228	3.93342	5.61451	4.19496	6.83115
3	1.79242	6.58358	5.41986	4.72802	4.72802	0.39188	3.99703	3.45993	3.65598	2.36285	5.44495	3.89567	5.9027	4.9238	6.6882
3.16667	2.25827	6.04534	5.54621	5.08988	5.08988	0.091437	4.30483	2.59206	3.81197	4.20891	6.08104	3.436	5.99243	4.52095	7.1595
3.33333	2.43052	6.70924	6.89254	5.8158	5.8158	0.111865	4.891	2.84397	4.07334	4.78263	6.45709	3.36598	5.94866	4.28523	8.51053
3.5	2.76554	7.2006	7.43818	5.69773	5.69773	0.926824	5.45178	2.89181	4.51119	6.10255	7.15955	3.49375	7.23086	4.82697	9.64662
3.66667	3.16171	7.55095	8.41685	7.31942	7.31942	0.56873	5.68967	2.89027	4.94284	6.942	8.23027	3.96471	6.43875	5.0453	9.07929
3.83333	2.752	7.5151	9.01894	7.27634	7.27634	0.647564	5.6918	3.21822	5.32252	6.48936	9.5171	5.69141	8.0369	5.0926	10.9125
4	3.19776	7.96225	11.2936	5.10426	5.10426	0.795358	6.43131	3.84296	5.8398	8.36483	10.4086	5.87253	8.58189	5.25612	10.9882
4.16667	3.42813	8.63474	12.188	6.62931	6.62931	1.12995	7.02658	4.0399	5.81928	8.73149	12.028	6.61186	8.4862	6.01438	11.5374
4.33333	3.3287	10.7538	12.6983	7.01077	7.01077	1.76088	7.31122	4.99561	6.27088	8.18146	13.8519	7.06495	9.29295	6.97428	13.3348
4.5	3.16116	11.9821	13.5759	7.14864	7.14864	2.12544	7.96011	5.03082	6.6793	9.83589	15.1673	7.92901	10.1597	7.60127	15.2764
4.66667	4.14254	13.7859	13.4043	7.22525	7.22525	1.97951	8.37647	5.2147	7.18799	8.57592	16.3106	8.81184	10.2801	7.87921	15.2004
4.83333	5.00805	16.518	13.7756	8.54199	8.54199	2.33609	8.80918	5.1125	8.06332	10.3564	17.4987	8.56414	10.5869	8.11689	16.1978
5	3.19048	17.0816	7.67754	10.0837	10.0837	2.82566	9.44667	5.70563	9.02194	11.1212	17.9953	9.89972	12.8041	8.79521	17.2544
5.16667	3.18725	17.7497	9.68106	10.6094	10.6094	2.93824	10.0212	5.15467	9.78857	12.9816	19.4146	11.1541	14.1279	9.45723	18.2419
5.33333	4.54628	8.68477	9.97505	11.7546	11.7546	3.58073	10.9957	5.37813	10.4875	12.6252	21.0912	12.1946	13.7938	10.6692	20.661
5.5	5.07941	13.386	10.4766	12.1199	12.1199	2.55382	12.1183	5.2416	11.2179	13.5991	22.6304	13.1146	14.644	11.56	20.6377
5.66667	7.56607	13.6688	11.5465	13.2883	13.2883	2.05076	12.2809	5.64436	12.0637	13.7055	24.4392	14.8392	15.0499	14.0265	23.9478
5.83333	7.7816	14.3055	11.1891	14.1727	14.1727	1.86528	13.1367	6.70618	12.4137	15.7581	25.7336	15.8386	15.5384	13.7221	22.3425
6	8.53393	14.905	12.1473	15.3404	15.3404	1.6437	14.1539	6.92697	13.3309	16.5987	28.2281	16.7749	15.8136	14.9956	22.8184
6.16667	7.76534	16.2752	11.1194	15.8857	15.8857	2.01847	14.6948	7.39579	14.3461	14.2979	29.5584	17.1771	16.9533	16.1619	22.1303
6.33333	8.32715	18.118	12.5076	15.8495	15.8495	2.8485	15.4428	8.11243	13.9351	13.279	31.3139	18.4106	17.1551	16.3223	21.3702
6.5	9.07315	16.9179	13.1027	12.9349	12.9349	3.1731	16.7268	9.03518	16.3511	14.2004	33.4905	18.3269	18.0227	16.8378	21.911
6.66667	9.20823	18.8965	13.08			2.97847	17.5841	9.32822	16.3653	14.3614	34.1022	18.9619	20.6553	24.2335	21.8133
6.83333	9.35662	20.5663	12.5375			3.77175	17.4367	9.80191	17.6397	14.4477	35.8685	18.3266	19.4721	19.2019	22.891
7	8.04027	22.6835	12.6684			4.80173	17.8435	9.8723	18.6616	13.5058	36.3669	18.6313	19.3751	18.0664	23.2263
7.16667	5.63952	21.757	14.4347			5.75404	18.0564	10.0944	17.9946	14.7433	36.6822	18.1983	19.0382	17.7646	22.5861
7.33333	5.65055	21.7638	14.1366	13.2573		6.92481	18.0733	11.0183	19.0435	13.7084	37.6841	18.5649	18.8084	18.6321	21.7621
7.5	4.88342	23.4356	15.9275	16.6195		7.88862	18.2831	12.4829	18.3664	14.6727	39.0497	20.4512	18.6072	18.1497	22.048
7.66667	5.29989	24.5942	15.9418	17.5665		10.2281	19.1353	11.2985	23.229	15.4431	39.3295	21.8775	19.0094	18.2654	20.2363
7.83333	5.93221	23.7377	15.6151	17.4939		11.9714	19.0092	11.9217	27.137	15.2893	39.4758	23.3076	18.3174	17.6745	20.7865
8	5.35467	22.6665	15.6278	16.9126		11.5882	19.905	12.7852	28.3428	17.178	39.3589	23.9446	18.2576	17.3016	21.2406
8.16667	6.35108	22.1595	16.3574	14.3637		12.4943	19.7581	13.2083	28.2809	17.6626	37.9552	25.0628	17.8052	16.0117	20.8891
8.33333	5.22593	19.428	15.4624	19.9023		11.1496	19.6463	14.2496	27.586	15.7212	37.5982	25.5111	17.3111	16.4673	19.6094
8.5	6.01131	18.1497	16.2282	19.8233		11.9942	19.7135	15.4106	21.0397	17.4316	36.2176	28.0152	16.8096	15.0562	19.1275
8.66667	6.48261	15.7988	15.7955	19.6074		11.0321	19.3649	15.9139	25.3008	17.8455	35.1723	24.9567	16.2531	14.9661	18.1675
8.83333	4.90337	14.8925	17.2031	22.9721		11.4366	19.7239	15.2839	24.4666	17.6276	34.0443	24.4005	16.2327	14.8134	18.2022
9	4.62201	14.1201	16.5225	20.9323		13.1106	19.7038	14.9764	25.7716	17.3556	31.2554	23.9869	14.8855	14.6766	18.6012
9.16667	4.28717	15.027	14.9712	20.2502		12.5212	19.7487	14.7841	24.6995	19.3474	32.2708	22.0013	14.9548	13.318	17.837
9.33333	6.91737	14.4271	14.3989	19.8333		13.7295	19.8137	15.5653	24.7956	14.9157	31.9385	20.4453	15.2158	13.4426	17.3237
9.5	7.7696	13.1165	13.7604	20.3435		13.3833	19.7436	14.5009	23.9443	15.1592	31.6362	20.4466	14.7028	13.262	17.7732
9.66667	7.74626	12.1227	12.9274	17.0918		13.487	18.4981	15.9149	23.1079	16.8961	32.9297	20.8272	14.4502	13.0668	18.0791
9.83333	5.63684	12.4509	11.5518	15.4906		12.6706	18.5028	17.3935	23.2583	15.6411	31.8752	21.5609	14.8318	12.5009	17.5734
10	6.69942	10.8324	11.7332	16.5258		13.3967	18.5934	15.3447	24.4255	18.2903	31.2862	22.1163	14.6132	12.3134	17.0912
10.1667	6.36666	9.70978	11.9489	14.7766		13.0239	18.4526	15.0358	23.1398	19.0885	30.9048	23.2858	14.6367	12.5076	17.6995
10.3333	6.17328	9.92982	10.8453	15.0845		13.3793	18.301	15.5891	22.2544	18.1969	30.1421	25.111	14.2086	12.5388	17.2839
10.5	6.97667	10.8853	11.0806	14.2542		13.4057	18.6283	16.017	21.5066	18.2861	29.3399	19.6927	14.1754	13.2341	17.8363
10.6667	6.44139	8.43137	10.4368	12.2248		12.8067	18.1346	16.7885	22.2992	15.6764	29.2583	18.261	14.7032	13.7221	16.7411
10.8333	6.6317	9.29334	12.164	14.3519		12.4799	18.3213	12.0511	19.7745	16.0273	28.3451	18.5567	14.0216	13.766	16.839
11	5.7074	8.9676	9.2085	11.0076		12.3997	17.833	11.0765	19.126	15.9031	27.5192	13.5585	13.3181	13.6666	18.0726
11.1667	4.39771	9.19152	9.62417	13.7481		12.9132	17.6081	10.2284	20.9433	15.0976	26.8161	14.2414	13.3702	10.7336	17.0388
11.3333	5.23463	7.66603	10.376	10.4704		12.6422	17.7519	10.1448	20.006	16.7715	26.3419	13.347	14.1143		15.5728
11.5	4.78577	7.45547	10.1468	11.2675		13.317	17.5354		20.6069	18.0025	25.6666	12.2364			15.4105
11.6667	5.19852	7.47781	8.64897	11.782		13.775	16.7742		21.1476	17.1048	24.6108	9.89126			15.2619
11.8333	5.26505	7.93216	7.7713	11.2932		13.5778	16.0507		20.1912	17.667	24.9642	6.84771			15.8898
12	4.77427	7.05025	8.2891	11.0443		13.7123	13.7951		19.0657		23.9831	7.98952			17.0133
12.1667	6.68625	8.37062	8.27341	14.2019		13.6363			18.6785		24.0601	10.2178			17.831
12.3333	6.80771	6.8446	8.95096	15.2036		13.0164			17.1835		24.5122	9.91135			17.4302
12.5	7.30975	8.51157	10.0359	13.9798					17.6462		24.1881				18.0317
12.6667	6.85896	8.88402	10.7229	12.2136					18.6644		24.5502
12.8333	6.85516	8.68486	11.2423	11.7367					18.5047		24.6959
13	5.64296	9.38773	10.9047						18.2483
13.1667	4.88479	9.89036	10.5023						19.4047
13.3333			11.1961						18.0945
13.5
13.6667
13.8333
14

## Sheet: Fig. 2f
Western blot
Exposure time: 6 sec

## Sheet: Fig. 3a
Relative luminescence units per milligram feces
Days post infection	CpGT1 KO						CpGT1 TAG
	Exp. 1-1	Exp. 1-2	Exp. 1-3	Exp. 2-1	Exp. 2-2	Exp. 2-3	Exp. 1-1	Exp. 1-2	Exp. 1-3	Exp. 2-1	Exp. 2-2	Exp. 2-3
3	2.16946	2.40642	4.69059	0.604693	0.855556	0.600924	2.06074	0.265858	3.73846	0.134281	0.168971	0.452055
9				510.688	677.374	233.945				39.6327	10.8659	24.5112
18	178.626	301.912	256.003	262.599	63.0263	312.395	1275.3	745.731	6669.66	266.333	545.535	464.508
24	301.775	495.396	321.6	2137.94	502.817	654.69	1850.23	2359.43	1493.27	576.192	119.111	657.966
30	175.815	428.684	329.329	461.745	277.707	329.747		2028.53	3877.13	1356.81	579.672	823.927

## Sheet: Fig. 3b
Relative luminescence units per milligram feces
Days post infection	CpGT2 KO							CpGT2 TAG
	Exp. 1-1	Exp. 1-2	Exp. 1-3	Exp. 2-1	Exp. 2-2	Exp. 2-3	Exp. 2-4	Exp. 1-1	Exp. 1-2	Exp. 1-3	Exp. 2-1	Exp. 2-2	Exp. 2-3
3	0.121951	0.202312	0.124069	0.316456	0.269231	0.174897	0.240642	0.121429	0.113501	1.33205	0.152225	0.138889	0.177083
9	6.77524	3.02761	4.52632	10.7552	22.03	26.1538	57.1221	676.671	549.22	392.252	1186.85	5613.98	694.434
18	126.159	3.06452	2.13731	179.24	63.4605	263.995	163.73	1340.58	4834.17	1203.96	1836.18	3519.34	6326
24	102.59	22.5431	3.21555	138.006	57.7871	67.752	117.635	2475.66	2215.15	2670.82	2490.15	2426.49	2056.5
30	86.2416	48.7464	22.1978	95.5657	104.822	69.7163	252.894	2681.68		3964.03	1828.44		2638.25

## Sheet: Fig. 3e
Relative luminescence units per milligram feces
Days post infection	CpHK KO
	Exp. 1-1	Exp. 1-2	Exp. 1-3
3	0.162866	0.166667	0.245023
9	1367.8	5092.8	1834.1
18	814.574	639.373	519.735
24	1382.79	2086.33	1036.95
30	965.3	1301.26	5590.43

## Sheet: Fig. 3f
PCR analysis of CpHK KO parasites using fecal DNA

[truncated: 4 more sheets: Fig. 4a, Fig. 4b, Fig. 5e, Fig. 5f]
